# Supplementary material for: ﻿Two new hypogean species of the genus Triplophysa (Osteichthyes, Cypriniformes, Nemacheilidae) from Guizhou Province, Southwest China, with underestimated diversity
Source: Zookeys. 2024 Oct 9;1214:237–64. doi: 10.3897/zookeys.1214.122439 (PMC11484637; doi:10.3897/zookeys.1214.122439)
Supplement: XML Treatment for Triplophysa ziyunensis [file zookeys.1214.122439-treatment1.xml]

<!DOCTYPE tp:taxon-treatment
  PUBLIC "-//TaxonX//DTD Taxonomic Treatment Publishing DTD v0 20100105//EN" "tax-treatment-NSO.dtd">
<tp:taxon-treatment xmlns:tp="http://www.plazi.org/taxpub"><tp:treatment-meta><kwd-group><label>Taxon classification</label><kwd>
                <named-content content-type="kingdom">Animalia</named-content>
              </kwd><kwd>
                <named-content content-type="order">Cypriniformes</named-content>
              </kwd><kwd>
                <named-content content-type="family">Nemacheilidae</named-content>
              </kwd></kwd-group><mixed-citation publication-type="journal"><person-group><name><surname>Lan</surname><given-names>Chang-Ting</given-names></name><name><surname>Wu</surname><given-names>Li</given-names></name><name><surname>Luo</surname><given-names>Tao</given-names></name><name><surname>Liu</surname><given-names>Ye-Wei</given-names></name><name><surname>Zhou</surname><given-names>Jia-Jun</given-names></name><name><surname>Yu</surname><given-names>Jing</given-names></name><name><surname>Zhao</surname><given-names>Xin-Rui</given-names></name><name><surname>Xiao</surname><given-names>Ning</given-names></name><name><surname>Zhou</surname><given-names>Jiang</given-names></name></person-group><article-title>﻿Two new hypogean species of the genus <italic><tp:taxon-name><tp:taxon-name-part taxon-name-part-type="genus" reg="Triplophysa">Triplophysa</tp:taxon-name-part></tp:taxon-name></italic> (<tp:taxon-name><tp:taxon-name-part taxon-name-part-type="superclass">Osteichthyes</tp:taxon-name-part></tp:taxon-name>, <tp:taxon-name><tp:taxon-name-part taxon-name-part-type="order">Cypriniformes</tp:taxon-name-part></tp:taxon-name>, <tp:taxon-name><tp:taxon-name-part taxon-name-part-type="family">Nemacheilidae</tp:taxon-name-part></tp:taxon-name>) from Guizhou Province, Southwest China, with underestimated diversity</article-title><source>Zookeys</source><day>09</day><month>10</month><year>2024</year><volume>1214</volume><fpage>237</fpage><lpage>264</lpage><pub-id pub-id-type="doi">10.3897/zookeys.1214.122439</pub-id></mixed-citation></tp:treatment-meta><tp:nomenclature><label>﻿</label><tp:taxon-name>
              <object-id xmlns:xlink="http://www.w3.org/1999/xlink" content-type="arpha" xlink:type="simple">7DAAB8B9-EF6F-58E9-98D1-56EC831C3061</object-id>
              <tp:taxon-name-part taxon-name-part-type="genus" reg="Triplophysa">Triplophysa</tp:taxon-name-part>
              <tp:taxon-name-part taxon-name-part-type="species" reg="ziyunensis">ziyunensis</tp:taxon-name-part>
              <object-id xmlns:xlink="http://www.w3.org/1999/xlink" content-type="zoobank" xlink:type="simple">https://zoobank.org/BA4F7B39-A976-4D59-AE66-439DB9130A2E</object-id>
            </tp:taxon-name><tp:taxon-authority>Wu, Luo, Xiao &amp; Zhou</tp:taxon-authority><tp:taxon-status xmlns:xlink="http://www.w3.org/1999/xlink" xlink:type="simple">sp. nov.</tp:taxon-status><xref ref-type="fig" rid="F4">Figs 4</xref><xref ref-type="fig" rid="F5">, 5</xref><xref ref-type="table" rid="T5">, Table 5</xref><xref ref-type="supplementary-material" rid="S1">, Suppl. material 1</xref></tp:nomenclature><tp:treatment-sec sec-type="type material" id="SECID0E3JFK"><title>Type material.</title><p><bold><italic>Holotype</italic>.</bold> GZNU20230529001 (Fig. <xref ref-type="fig" rid="F4">4</xref>), 105.1 mm total length (<abbrev xmlns:xlink="http://www.w3.org/1999/xlink" xlink:title="total length" id="ABBRID0ELKFK" xlink:type="simple">TL</abbrev>), 86.7 mm standard length (SL), collected by Li Wu and Xing-Liang Wang on 29 May 2023, at Shuitang Village, Maoying Town, Ziyun County, Guizhou Province, China (<named-content xmlns:xlink="http://www.w3.org/1999/xlink" content-type="dwc:verbatimCoordinates" xlink:type="simple"><named-content content-type="geo-json" specific-use="{&#34;type&#34;:&#34;Point&#34;,&#34;coordinates&#34;:[106.137371,25.968462]}" id="NCID0ESKFK" xlink:type="simple">25.96846238°N, 106.13737106°E</named-content></named-content>; 1228 m a.s.l.; Fig. <xref ref-type="fig" rid="F1">1</xref>).</p><fig id="F4" position="float" orientation="portrait"><object-id xmlns:xlink="http://www.w3.org/1999/xlink" content-type="doi" xlink:type="simple">10.3897/zookeys.1214.122439.figure4</object-id><object-id xmlns:xlink="http://www.w3.org/1999/xlink" content-type="arpha" xlink:type="simple">FE114E6B-10B9-54AB-BABC-69D1C8E92BAA</object-id><label>Figure 4.</label><caption><p>Morphological characteristics of holotype GZNU20230529001 of <italic><tp:taxon-name><tp:taxon-name-part taxon-name-part-type="genus" reg="Triplophysa">Triplophysa</tp:taxon-name-part><tp:taxon-name-part taxon-name-part-type="species" reg="ziyunensis">ziyunensis</tp:taxon-name-part></tp:taxon-name></italic> sp. nov. in preservative (10% formalin) <bold>A</bold> dorsal view <bold>B</bold> ventral view <bold>C</bold> lateral view <bold>D</bold> dorsal view of head <bold>E</bold> lateral view of head, and <bold>F</bold> ventral view of head.</p></caption><graphic xmlns:xlink="http://www.w3.org/1999/xlink" xlink:href="zookeys-1214-237_article-122439__-g004.jpg" position="float" orientation="portrait" xlink:type="simple" id="oo_1150824.jpg"><uri content-type="original_file" xlink:type="simple">https://binary.pensoft.net/fig/1150824</uri></graphic></fig><p><bold><italic>Paratypes</italic>.</bold> Four specimens from the same locality as the holotype: GZNU20230226008-226010, and GZNU20230529002, 63.3–100.1 mm SL, collected by Tao Luo, Li Wu, Xing-Liang Wang, Xin-Rui Zhao, and Chang-Ting Lan on 26 February 2023.</p></tp:treatment-sec><tp:treatment-sec sec-type="diagnosis" id="SECID0EGMFK"><title>Diagnosis.</title><p><italic><tp:taxon-name><tp:taxon-name-part taxon-name-part-type="genus" reg="Triplophysa">Triplophysa</tp:taxon-name-part><tp:taxon-name-part taxon-name-part-type="species" reg="ziyunensis">ziyunensis</tp:taxon-name-part></tp:taxon-name></italic> sp. nov. is distinguished from other hypogean species of the genus <italic><tp:taxon-name><tp:taxon-name-part taxon-name-part-type="genus" reg="Triplophysa">Triplophysa</tp:taxon-name-part></tp:taxon-name></italic> by the following characteristics in combination: (1) body naked, scaleless, pigmented markings on surface of body, except ventral; (2) eyes reduced, diameter 2.4–4.9% of head length (HL); (3) pelvic-fin tip extending to anus; (4) tip of pectoral fin not reaching pelvic fin origin; (5) anterior and posterior nostrils closely set, with anterior nostril elongated to a barbel-like tip; (6) tip of outrostral barbel extending backward, not reaching anterior margin of eye; (7) lateral line complete; (8) posterior chamber of air bladder degenerated; and (9) dorsal-fin rays iii-8, pectoral-fin rays i-10, pelvic-fin rays i-6, anal-fin rays iii-5, and 16 branched caudal-fin rays.</p></tp:treatment-sec><tp:treatment-sec sec-type="description" id="SECID0E5MFK"><title>Description.</title><p>Morphological data on the specimens of <italic><tp:taxon-name><tp:taxon-name-part taxon-name-part-type="genus" reg="Triplophysa">Triplophysa</tp:taxon-name-part><tp:taxon-name-part taxon-name-part-type="species" reg="ziyunensis">ziyunensis</tp:taxon-name-part></tp:taxon-name></italic> sp. nov. are provided in Table <xref ref-type="table" rid="T5">5</xref> and Suppl. material <xref ref-type="supplementary-material" rid="S1">1</xref>. Body elongated and cylindrical, posterior portion gradually compressed from dorsal fin to caudal-fin base, with deepest body depth anterior to dorsal-fin origin, deepest body depth 13–16% of standard length (SL). Dorsal profile slightly convex from snout to dorsal-fin insertion, and then straight from posterior portion of dorsal-fin origin to caudal-fin base. Ventral profile flat. Head short, length 26–27% of SL, slightly depressed and flattened, width slightly greater than depth (head width (HW)/head depth (HD) = 1.1–1.3). Snout slightly pointed, and snout length 46–50% of HL. Mouth inferior and curved, mouth corner situated below anterior nostril, upper and lower lips smooth, lower lip with V-shaped median notch. Three pairs of barbels are present: inner rostral barbel long, length 23–27% of HL, backward extending to corner of the mouth; out rostral barbel long, length 52–58% of HL, backward extending to beyond posterior margin of eyes. Maxillary barbel not extending to posterior margin of operculum, length 34–42% of HL. Anterior and posterior nostrils closely set, length 0.20–0.25 mm. Anterior nostril tube long, with an elongated short barbel-like tip, tip of posterior nostril extending backward not reaching to anterior margin of the eye. Eyes reduced, with diameter 2–5% of HL. Gill opening small, gill rakers not developed, ten inner gill rakers on first gill arch (<italic>n</italic> = 1).</p><p>Dorsal-fin rays iii-8, pectoral-fin rays i-10, pelvic-fin rays i-6, anal-fin rays i-5, 16 branched caudal-fin rays. Dorsal fin short, length 20–23% of SL, distal margin emarginated, origin anterior to pelvic-fin insertion and situated slightly posterior to the midpoint between snout tip and caudal-fin base, first branched ray longest, shorter than head length, tip of dorsal fin vertical to the anus. Pectoral fin moderately developed, length 22–24% of SL, tip of pectoral fin extending backward almost to midpoint between origin of pectoral and pelvic fin origins, not reaching to pelvic fin origin. Pelvic fin length 16–20% of SL, vertically aligned with third branched ray of dorsal fin, tips of pelvic fin reaching anus. Anal fin length 16–20% of SL, distal margin truncated, origin close to anus, tips of anal fin not reaching caudal-fin base, distance between tips of anal fin and anus 8.5× the eye diameter. Caudal fin forked, upper lobe equal in length to lower lobe, tips pointed, caudal peduncle length ~ 13.6 mm, caudal peduncle depth ~ 5.8 mm, with weak adipose crests along both dorsal and ventral sides. Total vertebrae: 39 (<italic>n</italic> = 1).</p><p>Cephalic lateral line system developed. Lateral line complete, exceeding tip of pectoral fin and reaching base of caudal fin. Two chambers of air bladder, anterior chamber dumbbell-shaped and membranous, open on both sides, slightly closed posteriorly; posterior chamber degenerated, slightly filling the body cavity, connected with anterior chamber by a long, slender tube.</p></tp:treatment-sec><tp:treatment-sec sec-type="Coloration" id="SECID0E5NFK"><title>Coloration.</title><p>In cave water, the body of living fish is semi-translucent and pale pink, with irregular dark brownish brown patches on the head and body (Fig. <xref ref-type="fig" rid="F5">5</xref>). After fixation in 10% formalin solution, the body color was pale grey, and the dark-brown patches on the head and body were more prominent (Fig. <xref ref-type="fig" rid="F4">4</xref>).</p><fig id="F5" position="float" orientation="portrait"><object-id xmlns:xlink="http://www.w3.org/1999/xlink" content-type="doi" xlink:type="simple">10.3897/zookeys.1214.122439.figure5</object-id><object-id xmlns:xlink="http://www.w3.org/1999/xlink" content-type="arpha" xlink:type="simple">16B431E9-1B60-5F1B-9F99-E59F5ED3C7C8</object-id><label>Figure 5.</label><caption><p>Ecological photographs of <italic><tp:taxon-name><tp:taxon-name-part taxon-name-part-type="genus" reg="Triplophysa">Triplophysa</tp:taxon-name-part><tp:taxon-name-part taxon-name-part-type="species" reg="ziyunensis">ziyunensis</tp:taxon-name-part></tp:taxon-name></italic> sp. nov. and closely related species in life <bold>A</bold><italic><tp:taxon-name><tp:taxon-name-part taxon-name-part-type="genus" reg="Triplophysa">Triplophysa</tp:taxon-name-part><tp:taxon-name-part taxon-name-part-type="species" reg="ziyunensis">ziyunensis</tp:taxon-name-part></tp:taxon-name></italic> sp. nov. <bold>B</bold><italic><tp:taxon-name><tp:taxon-name-part taxon-name-part-type="genus" reg="Triplophysa">T.</tp:taxon-name-part><tp:taxon-name-part taxon-name-part-type="species" reg="rosa">rosa</tp:taxon-name-part></tp:taxon-name></italic><bold>C</bold><italic><tp:taxon-name><tp:taxon-name-part taxon-name-part-type="genus" reg="Triplophysa">T.</tp:taxon-name-part><tp:taxon-name-part taxon-name-part-type="species" reg="wudangensis">wudangensis</tp:taxon-name-part></tp:taxon-name></italic>, and <bold>D</bold><italic><tp:taxon-name><tp:taxon-name-part taxon-name-part-type="genus" reg="Triplophysa">T.</tp:taxon-name-part><tp:taxon-name-part taxon-name-part-type="species" reg="qingzhenensis">qingzhenensis</tp:taxon-name-part></tp:taxon-name></italic>, from Dr. Zhi-Xuan Zeng.</p></caption><graphic xmlns:xlink="http://www.w3.org/1999/xlink" xlink:href="zookeys-1214-237_article-122439__-g005.jpg" position="float" orientation="portrait" xlink:type="simple" id="oo_1150825.jpg"><uri content-type="original_file" xlink:type="simple">https://binary.pensoft.net/fig/1150825</uri></graphic></fig></tp:treatment-sec><tp:treatment-sec sec-type="description" id="SECID0EYQFK"><title>Secondary sex characteristics.</title><p>No secondary sex characteristics were observed based on the present specimens of <italic><tp:taxon-name><tp:taxon-name-part taxon-name-part-type="genus" reg="Triplophysa">Triplophysa</tp:taxon-name-part><tp:taxon-name-part taxon-name-part-type="species" reg="ziyunensis">ziyunensis</tp:taxon-name-part></tp:taxon-name></italic> sp. nov.</p></tp:treatment-sec><tp:treatment-sec sec-type="comparisons" id="SECID0EJRFK"><title>Comparisons.</title><p>Detailed comparative morphological data of <italic><tp:taxon-name><tp:taxon-name-part taxon-name-part-type="genus" reg="Triplophysa">Triplophysa</tp:taxon-name-part><tp:taxon-name-part taxon-name-part-type="species" reg="ziyunensis">ziyunensis</tp:taxon-name-part></tp:taxon-name></italic> sp. nov. with the 39 recognized hypogean species of <italic><tp:taxon-name><tp:taxon-name-part taxon-name-part-type="genus" reg="Triplophysa">Triplophysa</tp:taxon-name-part></tp:taxon-name></italic> are given in Table <xref ref-type="table" rid="T2">2</xref>. <italic><tp:taxon-name><tp:taxon-name-part taxon-name-part-type="genus" reg="Triplophysa">Triplophysa</tp:taxon-name-part><tp:taxon-name-part taxon-name-part-type="species" reg="ziyunensis">ziyunensis</tp:taxon-name-part></tp:taxon-name></italic> sp. nov. is genetically close to <italic><tp:taxon-name><tp:taxon-name-part taxon-name-part-type="genus" reg="Triplophysa">T.</tp:taxon-name-part><tp:taxon-name-part taxon-name-part-type="species" reg="qingzhenensis">qingzhenensis</tp:taxon-name-part></tp:taxon-name></italic>, <italic><tp:taxon-name><tp:taxon-name-part taxon-name-part-type="genus" reg="Triplophysa">T.</tp:taxon-name-part><tp:taxon-name-part taxon-name-part-type="species" reg="rosa">rosa</tp:taxon-name-part></tp:taxon-name></italic>, and <italic><tp:taxon-name><tp:taxon-name-part taxon-name-part-type="genus" reg="Triplophysa">T.</tp:taxon-name-part><tp:taxon-name-part taxon-name-part-type="species" reg="wudangensis">wudangensis</tp:taxon-name-part></tp:taxon-name></italic> and shares some similar morphological characters, such as reduced eye degeneration and degenerated body pigmentation, pigmented markings on the body surface, except ventral, but can still be distinguished by a combination of some morphological characters.</p><p><italic><tp:taxon-name><tp:taxon-name-part taxon-name-part-type="genus" reg="Triplophysa">Triplophysa</tp:taxon-name-part><tp:taxon-name-part taxon-name-part-type="species" reg="ziyunensis">ziyunensis</tp:taxon-name-part></tp:taxon-name></italic> sp. nov. is be distinguished from <italic><tp:taxon-name><tp:taxon-name-part taxon-name-part-type="genus" reg="Triplophysa">T.</tp:taxon-name-part><tp:taxon-name-part taxon-name-part-type="species" reg="qingzhenensis">qingzhenensis</tp:taxon-name-part></tp:taxon-name></italic> and <italic><tp:taxon-name><tp:taxon-name-part taxon-name-part-type="genus" reg="Triplophysa">T.</tp:taxon-name-part><tp:taxon-name-part taxon-name-part-type="species" reg="wudangensis">wudangensis</tp:taxon-name-part></tp:taxon-name></italic> by having 10 branched pectoral fin rays (vs 8–9), 6 branched pelvic-fin rays (vs 5), 16 branched caudal fin rays (vs 14–15), and inhabiting the Pearl River basin (vs Yangtze River basin).</p><p><italic><tp:taxon-name><tp:taxon-name-part taxon-name-part-type="genus" reg="Triplophysa">Triplophysa</tp:taxon-name-part><tp:taxon-name-part taxon-name-part-type="species" reg="ziyunensis">ziyunensis</tp:taxon-name-part></tp:taxon-name></italic> sp. nov. can be distinguished from <italic><tp:taxon-name><tp:taxon-name-part taxon-name-part-type="genus" reg="Triplophysa">T.</tp:taxon-name-part><tp:taxon-name-part taxon-name-part-type="species" reg="rosa">rosa</tp:taxon-name-part></tp:taxon-name></italic> by having reduced body pigmentation, pigmented markings on body surface, except ventral (vs absence), eyes reduced, diameter 2.4–4.9% of HL (vs absent), 8 branched dorsal fin rays (vs 9), 10 branched pectoral fin rays (vs 12), 6 branched pelvic-fin rays (vs 7), 16 branched caudal fin rays (vs 14), and inhabiting the Pearl River basin (vs Yangtze River basin).</p></tp:treatment-sec><tp:treatment-sec sec-type="ecology" id="SECID0EMVFK"><title>Ecology and distribution.</title><p><italic><tp:taxon-name><tp:taxon-name-part taxon-name-part-type="genus" reg="Triplophysa">Triplophysa</tp:taxon-name-part><tp:taxon-name-part taxon-name-part-type="species" reg="ziyunensis">ziyunensis</tp:taxon-name-part></tp:taxon-name></italic> sp. nov. has only been found in one cave in Shuitang Village, Maoying Town, Ziyun County, Guizhou Province, China, at an elevation of 1134 m. The pool where the new species was found is more than 15 m long, 13 m wide, and ~ 3 m deep, with a slow flow of water, and is located 80 m further inside the entrance of the cave. Inside the cave, another fish (<italic><tp:taxon-name><tp:taxon-name-part taxon-name-part-type="genus" reg="Sinocyclocheilus">Sinocyclocheilus</tp:taxon-name-part><tp:taxon-name-part taxon-name-part-type="species" reg="multipunctatus">multipunctatus</tp:taxon-name-part></tp:taxon-name></italic>, three individuals), bats (<italic><tp:taxon-name><tp:taxon-name-part taxon-name-part-type="genus" reg="Rhinolophus">Rhinolophus</tp:taxon-name-part></tp:taxon-name></italic> sp., five individuals), and frogs (<italic><tp:taxon-name><tp:taxon-name-part taxon-name-part-type="genus" reg="Odorrana">Odorrana</tp:taxon-name-part><tp:taxon-name-part taxon-name-part-type="species" reg="wuchuanensis">wuchuanensis</tp:taxon-name-part></tp:taxon-name></italic>, 11 individuals) were found. Outside the cave, rapeseed and peppers were being grown. The population of the new species is very small and only five specimens were collected.</p></tp:treatment-sec><tp:treatment-sec sec-type="remarks" id="SECID0E1WFK"><title>Remarks.</title><p>The new species, <italic><tp:taxon-name><tp:taxon-name-part taxon-name-part-type="genus" reg="Triplophysa">Triplophysa</tp:taxon-name-part><tp:taxon-name-part taxon-name-part-type="species" reg="ziyunensis">ziyunensis</tp:taxon-name-part></tp:taxon-name></italic> sp. nov., inhabits the underground rivers of the type locality. Eyes are present and reduced, and with irregular dark brownish brown patches on the head and body. Therefore, this species can be considered as a stygophile fish within the hypogean group of the genus <italic><tp:taxon-name><tp:taxon-name-part taxon-name-part-type="genus" reg="Triplophysa">Triplophysa</tp:taxon-name-part></tp:taxon-name></italic>.</p></tp:treatment-sec><tp:treatment-sec sec-type="etymology" id="SECID0ESXFK"><title>Etymology.</title><p>The specific epithet <italic><tp:taxon-name><tp:taxon-name-part taxon-name-part-type="genus" reg="Triplophysa"/><tp:taxon-name-part taxon-name-part-type="species" reg="ziyunensis">ziyunensis</tp:taxon-name-part></tp:taxon-name></italic> refers to the type locality of the new species: Shuitang Village, Maoying Town, Ziyun County. We propose the common English name “Ziyun high-plateau loach” and the Chinese name “Zǐ Yún Gāo Yuán Qīu (紫云高原鳅)”.</p></tp:treatment-sec><tp:treatment-sec><!--Section generated to contain objects referenced in tp:taxon-treatment.--><table-wrap id="T5" position="float" orientation="portrait"><label>Table 5.</label><caption><p>Morphological comparison of <italic><tp:taxon-name><tp:taxon-name-part taxon-name-part-type="genus" reg="Triplophysa">Triplophysa</tp:taxon-name-part><tp:taxon-name-part taxon-name-part-type="species" reg="ziyunensis">ziyunensis</tp:taxon-name-part></tp:taxon-name></italic> sp. nov. (<italic>TZ</italic>), <italic><tp:taxon-name><tp:taxon-name-part taxon-name-part-type="genus" reg="Triplophysa">Triplophysa</tp:taxon-name-part><tp:taxon-name-part taxon-name-part-type="species" reg="yaluwang">yaluwang</tp:taxon-name-part></tp:taxon-name></italic> sp. nov. (<italic>TY</italic>), <italic><tp:taxon-name><tp:taxon-name-part taxon-name-part-type="genus" reg="Triplophysa">T.</tp:taxon-name-part><tp:taxon-name-part taxon-name-part-type="species" reg="wudangensis">wudangensis</tp:taxon-name-part></tp:taxon-name></italic> (<italic>TW</italic>), <italic><tp:taxon-name><tp:taxon-name-part taxon-name-part-type="genus" reg="Triplophysa">T.</tp:taxon-name-part><tp:taxon-name-part taxon-name-part-type="species" reg="rosa">rosa</tp:taxon-name-part></tp:taxon-name></italic> (<italic>TR</italic>), <italic><tp:taxon-name><tp:taxon-name-part taxon-name-part-type="genus" reg="Triplophysa">T.</tp:taxon-name-part><tp:taxon-name-part taxon-name-part-type="species" reg="qingzhenensis">qingzhenensis</tp:taxon-name-part></tp:taxon-name></italic> (<italic>TQ</italic>), and <italic><tp:taxon-name><tp:taxon-name-part taxon-name-part-type="genus" reg="Triplophysa">T.</tp:taxon-name-part><tp:taxon-name-part taxon-name-part-type="species" reg="guizhouensis">guizhouensis</tp:taxon-name-part></tp:taxon-name></italic> (<italic>TG</italic>). All units in mm. <italic>P</italic>-values are at the 95% significance level.</p></caption><table id="TID0EXSGK" rules="all"><tbody><tr><th rowspan="2" colspan="1"/><th rowspan="1" colspan="2"><italic><tp:taxon-name><tp:taxon-name-part taxon-name-part-type="genus" reg="Triplophysa">T.</tp:taxon-name-part><tp:taxon-name-part taxon-name-part-type="species" reg="ziyunensis">ziyunensis</tp:taxon-name-part></tp:taxon-name></italic> sp. nov.</th><th rowspan="1" colspan="2"><italic><tp:taxon-name><tp:taxon-name-part taxon-name-part-type="genus" reg="Triplophysa">T.</tp:taxon-name-part><tp:taxon-name-part taxon-name-part-type="species" reg="yaluwang">yaluwang</tp:taxon-name-part></tp:taxon-name></italic> sp. nov.</th><th rowspan="1" colspan="2">
                  <italic>
                    <tp:taxon-name><tp:taxon-name-part taxon-name-part-type="genus" reg="Triplophysa">T.</tp:taxon-name-part><tp:taxon-name-part taxon-name-part-type="species" reg="wudangensis">wudangensis</tp:taxon-name-part></tp:taxon-name>
                  </italic>
                </th><th rowspan="1" colspan="2">
                  <italic>
                    <tp:taxon-name><tp:taxon-name-part taxon-name-part-type="genus" reg="Triplophysa">T.</tp:taxon-name-part><tp:taxon-name-part taxon-name-part-type="species" reg="rosa">rosa</tp:taxon-name-part></tp:taxon-name>
                  </italic>
                </th><th rowspan="1" colspan="2">
                  <italic>
                    <tp:taxon-name><tp:taxon-name-part taxon-name-part-type="genus" reg="Triplophysa">T.</tp:taxon-name-part><tp:taxon-name-part taxon-name-part-type="species" reg="qingzhenensis">qingzhenensis</tp:taxon-name-part></tp:taxon-name>
                  </italic>
                </th><th rowspan="1" colspan="2">
                  <italic>
                    <tp:taxon-name><tp:taxon-name-part taxon-name-part-type="genus" reg="Triplophysa">T.</tp:taxon-name-part><tp:taxon-name-part taxon-name-part-type="species" reg="guizhouensis">guizhouensis</tp:taxon-name-part></tp:taxon-name>
                  </italic>
                </th><th rowspan="2" colspan="1">
                  TY vs TG</th><th rowspan="2" colspan="1">
                  TZ vs TW</th><th rowspan="2" colspan="1">
                  TZ vs TR</th><th rowspan="2" colspan="1">
                  TZ vs TQ</th></tr><tr><th rowspan="1" colspan="1">Range</th><th rowspan="1" colspan="1">Mean ± SD</th><th rowspan="1" colspan="1">Range</th><th rowspan="1" colspan="1">Mean ± SD</th><th rowspan="1" colspan="1">Range</th><th rowspan="1" colspan="1">Mean ± SD</th><th rowspan="1" colspan="1">Range</th><th rowspan="1" colspan="1">Mean ± SD</th><th rowspan="1" colspan="1">Range</th><th rowspan="1" colspan="1">Mean ± SD</th><th rowspan="1" colspan="1">Range</th><th rowspan="1" colspan="1">Mean ± SD</th></tr><tr><td rowspan="1" colspan="1">Total length</td><td rowspan="1" colspan="1">78.6–120.0</td><td rowspan="1" colspan="1">103.8 ± 16.3</td><td rowspan="1" colspan="1">66.5–99.4</td><td rowspan="1" colspan="1">77.4 ± 15.3</td><td rowspan="1" colspan="1">73.4–85.9</td><td rowspan="1" colspan="1">79.5 ± 6.3</td><td rowspan="1" colspan="1">62.3–130.8</td><td rowspan="1" colspan="1">91.8 ± 23.8</td><td rowspan="1" colspan="1">84.6–123.3</td><td rowspan="1" colspan="1">109.6 ± 14.0</td><td rowspan="1" colspan="1">54.9–88.1</td><td rowspan="1" colspan="1">75.5 ± 12.2</td><td rowspan="1" colspan="1">0.808</td><td rowspan="1" colspan="1">0.101</td><td rowspan="1" colspan="1">0.386</td><td rowspan="1" colspan="1">0.38</td></tr><tr><td rowspan="1" colspan="1">Standard length</td><td rowspan="1" colspan="1">63.3–100.1</td><td rowspan="1" colspan="1">85.2 ± 14.4</td><td rowspan="1" colspan="1">54.1–83.9</td><td rowspan="1" colspan="1">64.3 ± 13.7</td><td rowspan="1" colspan="1">59.8–66.8</td><td rowspan="1" colspan="1">63.7 ± 3.6</td><td rowspan="1" colspan="1">49.8–104.3</td><td rowspan="1" colspan="1">74.0 ± 19.0</td><td rowspan="1" colspan="1">72.2–103</td><td rowspan="1" colspan="1">91.7 ± 11.4</td><td rowspan="1" colspan="1">45.8–72.8</td><td rowspan="1" colspan="1">62.5 ± 9.9</td><td rowspan="1" colspan="1">0.935</td><td rowspan="1" colspan="1">0.101</td><td rowspan="1" colspan="1">0.317</td><td rowspan="1" colspan="1">0.38</td></tr><tr><td rowspan="1" colspan="1">Head length</td><td rowspan="1" colspan="1">17.4–26.2</td><td rowspan="1" colspan="1">22.5 ± 3.6</td><td rowspan="1" colspan="1">13.4–19.7</td><td rowspan="1" colspan="1">15.3 ± 2.8</td><td rowspan="1" colspan="1">11.5–12.9</td><td rowspan="1" colspan="1">12.3 ± 0.7</td><td rowspan="1" colspan="1">14.7–28.6</td><td rowspan="1" colspan="1">21.0 ± 4.8</td><td rowspan="1" colspan="1">15.8–24.4</td><td rowspan="1" colspan="1">21.2 ± 3.2</td><td rowspan="1" colspan="1">6.2–16.7</td><td rowspan="1" colspan="1">13.3 ± 3.7</td><td rowspan="1" colspan="1">0.372</td><td rowspan="1" colspan="1">0.025</td><td rowspan="1" colspan="1">0.463</td><td rowspan="1" colspan="1">0.464</td></tr><tr><td rowspan="1" colspan="1">Head depth</td><td rowspan="1" colspan="1">8.6–11.9</td><td rowspan="1" colspan="1">10.5 ± 1.5</td><td rowspan="1" colspan="1">6.1–9.8</td><td rowspan="1" colspan="1">7.4 ± 1.7</td><td rowspan="1" colspan="1">6.6–7.4</td><td rowspan="1" colspan="1">7.0 ± 0.4</td><td rowspan="1" colspan="1">6.8–16.1</td><td rowspan="1" colspan="1">10.4 ± 3.0</td><td rowspan="1" colspan="1">8.6–12.9</td><td rowspan="1" colspan="1">11.3 ± 1.7</td><td rowspan="1" colspan="1">5.8–8.3</td><td rowspan="1" colspan="1">7.2 ± 0.9</td><td rowspan="1" colspan="1">0.935</td><td rowspan="1" colspan="1">0.025</td><td rowspan="1" colspan="1">0.739</td><td rowspan="1" colspan="1">0.188</td></tr><tr><td rowspan="1" colspan="1">Head width</td><td rowspan="1" colspan="1">10.5–16.1</td><td rowspan="1" colspan="1">12.9 ± 2.6</td><td rowspan="1" colspan="1">6.9–12.4</td><td rowspan="1" colspan="1">9.0 ± 2.4</td><td rowspan="1" colspan="1">8.2–9.2</td><td rowspan="1" colspan="1">8.8 ± 0.5</td><td rowspan="1" colspan="1">8.8–17.2</td><td rowspan="1" colspan="1">11.8 ± 2.6</td><td rowspan="1" colspan="1">10.2–15.8</td><td rowspan="1" colspan="1">13.5 ± 2.0</td><td rowspan="1" colspan="1">7.1–10.9</td><td rowspan="1" colspan="1">9.4 ± 1.3</td><td rowspan="1" colspan="1">0.57</td><td rowspan="1" colspan="1">0.025</td><td rowspan="1" colspan="1">0.386</td><td rowspan="1" colspan="1">0.884</td></tr><tr><td rowspan="1" colspan="1">Snout length</td><td rowspan="1" colspan="1">8.6–12</td><td rowspan="1" colspan="1">10.4 ± 1.6</td><td rowspan="1" colspan="1">0.0–9.3</td><td rowspan="1" colspan="1">6.0 ± 3.7</td><td rowspan="1" colspan="1">6.2–7</td><td rowspan="1" colspan="1">6.6 ± 0.4</td><td rowspan="1" colspan="1">7.3–10.4</td><td rowspan="1" colspan="1">8.7 ± 1.3</td><td rowspan="1" colspan="1">7.9–12.3</td><td rowspan="1" colspan="1">10.7 ± 1.7</td><td rowspan="1" colspan="1">5.2–7.4</td><td rowspan="1" colspan="1">6.4 ± 0.8</td><td rowspan="1" colspan="1">0.935</td><td rowspan="1" colspan="1">0.025</td><td rowspan="1" colspan="1">0.142</td><td rowspan="1" colspan="1">0.941</td></tr><tr><td rowspan="1" colspan="1">Eye diameter</td><td rowspan="1" colspan="1">0.4–1.2</td><td rowspan="1" colspan="1">0.9 ± 0.3</td><td rowspan="1" colspan="1">0.0–1.1</td><td rowspan="1" colspan="1">0.7 ± 0.4</td><td rowspan="1" colspan="1">0.6–0.7</td><td rowspan="1" colspan="1">0.6 ± 0.1</td><td rowspan="1" colspan="1">0.0–0.4</td><td rowspan="1" colspan="1">0.0 ± 0.1</td><td rowspan="1" colspan="1">0.2–0.3</td><td rowspan="1" colspan="1">0.2 ± 0.1</td><td rowspan="1" colspan="1">1.7–2.3</td><td rowspan="1" colspan="1">1.9 ± 0.2</td><td rowspan="1" colspan="1">0.004</td><td rowspan="1" colspan="1">0.227</td><td rowspan="1" colspan="1">0.001</td><td rowspan="1" colspan="1">0.003</td></tr><tr><td rowspan="1" colspan="1">Interorbital distance</td><td rowspan="1" colspan="1">4.5–6.5</td><td rowspan="1" colspan="1">5.4 ± 0.9</td><td rowspan="1" colspan="1">0.0–5</td><td rowspan="1" colspan="1">3.2 ± 1.9</td><td rowspan="1" colspan="1">4.0–4.5</td><td rowspan="1" colspan="1">4.3 ± 0.2</td><td rowspan="1" colspan="1">4.7–6.8</td><td rowspan="1" colspan="1">5.7 ± 0.9</td><td rowspan="1" colspan="1">5.1–7.7</td><td rowspan="1" colspan="1">6.8 ± 1.0</td><td rowspan="1" colspan="1">2.1–4.3</td><td rowspan="1" colspan="1">3.3 ± 0.9</td><td rowspan="1" colspan="1">0.685</td><td rowspan="1" colspan="1">0.025</td><td rowspan="1" colspan="1">0.327</td><td rowspan="1" colspan="1">0.028</td></tr><tr><td rowspan="1" colspan="1">Body depth</td><td rowspan="1" colspan="1">9.4–14.7</td><td rowspan="1" colspan="1">12.2 ± 2.3</td><td rowspan="1" colspan="1">6.5–13.5</td><td rowspan="1" colspan="1">9.1 ± 2.8</td><td rowspan="1" colspan="1">6.6–7.3</td><td rowspan="1" colspan="1">7.0 ± 0.4</td><td rowspan="1" colspan="1">5.9–17.2</td><td rowspan="1" colspan="1">10.2 ± 3.9</td><td rowspan="1" colspan="1">11.7–17</td><td rowspan="1" colspan="1">14.8 ± 1.9</td><td rowspan="1" colspan="1">6.3–11.2</td><td rowspan="1" colspan="1">8.8 ± 1.7</td><td rowspan="1" colspan="1">0.935</td><td rowspan="1" colspan="1">0.025</td><td rowspan="1" colspan="1">0.162</td><td rowspan="1" colspan="1">0.057</td></tr><tr><td rowspan="1" colspan="1">Body width</td><td rowspan="1" colspan="1">7.6–13.2</td><td rowspan="1" colspan="1">10.6 ± 2.5</td><td rowspan="1" colspan="1">8.1–9.1</td><td rowspan="1" colspan="1">8.5 ± 0.4</td><td rowspan="1" colspan="1">4.8–5.4</td><td rowspan="1" colspan="1">5.1 ± 0.3</td><td rowspan="1" colspan="1">4.3–14.7</td><td rowspan="1" colspan="1">7.9 ± 3.4</td><td rowspan="1" colspan="1">10.6–15.6</td><td rowspan="1" colspan="1">13.3 ± 1.9</td><td rowspan="1" colspan="1">5.8–9.8</td><td rowspan="1" colspan="1">7.3 ± 1.4</td><td rowspan="1" colspan="1">0.062</td><td rowspan="1" colspan="1">0.025</td><td rowspan="1" colspan="1">0.096</td><td rowspan="1" colspan="1">0.057</td></tr><tr><td rowspan="1" colspan="1">Maxillary barbel length</td><td rowspan="1" colspan="1">6.0–9.5</td><td rowspan="1" colspan="1">8.5 ± 1.5</td><td rowspan="1" colspan="1">3.0–6.8</td><td rowspan="1" colspan="1">4.9 ± 1.4</td><td rowspan="1" colspan="1">5.2–5.9</td><td rowspan="1" colspan="1">5.6 ± 0.3</td><td rowspan="1" colspan="1">5.1–10.3</td><td rowspan="1" colspan="1">7.5 ± 2.0</td><td rowspan="1" colspan="1">5.5–9.5</td><td rowspan="1" colspan="1">7.6 ± 1.3</td><td rowspan="1" colspan="1">3.9–6.4</td><td rowspan="1" colspan="1">5.2 ± 0.8</td><td rowspan="1" colspan="1">0.745</td><td rowspan="1" colspan="1">0.025</td><td rowspan="1" colspan="1">0.549</td><td rowspan="1" colspan="1">0.188</td></tr><tr><td rowspan="1" colspan="1">Outrostral barbel length</td><td rowspan="1" colspan="1">10.1–14.5</td><td rowspan="1" colspan="1">12.1 ± 1.8</td><td rowspan="1" colspan="1">5.3–8.1</td><td rowspan="1" colspan="1">6.4 ± 1.3</td><td rowspan="1" colspan="1">7.2–8.0</td><td rowspan="1" colspan="1">7.6 ± 0.4</td><td rowspan="1" colspan="1">6.5–10.6</td><td rowspan="1" colspan="1">8.4 ± 1.5</td><td rowspan="1" colspan="1">6.7–10.6</td><td rowspan="1" colspan="1">8.9 ± 1.3</td><td rowspan="1" colspan="1">4.6–7.7</td><td rowspan="1" colspan="1">6.2 ± 1.0</td><td rowspan="1" colspan="1">0.935</td><td rowspan="1" colspan="1">0.025</td><td rowspan="1" colspan="1">0.006</td><td rowspan="1" colspan="1">0.008</td></tr><tr><td rowspan="1" colspan="1">Inrostral barbel length</td><td rowspan="1" colspan="1">4.6–7</td><td rowspan="1" colspan="1">5.7 ± 0.9</td><td rowspan="1" colspan="1">2.2–4.5</td><td rowspan="1" colspan="1">3.5 ± 1.0</td><td rowspan="1" colspan="1">3.1–3.5</td><td rowspan="1" colspan="1">3.3 ± 0.2</td><td rowspan="1" colspan="1">3.2–6.5</td><td rowspan="1" colspan="1">4.5 ± 1.1</td><td rowspan="1" colspan="1">3.8–5.4</td><td rowspan="1" colspan="1">4.7 ± 0.6</td><td rowspan="1" colspan="1">2.8–3.9</td><td rowspan="1" colspan="1">3.3 ± 0.4</td><td rowspan="1" colspan="1">0.465</td><td rowspan="1" colspan="1">0.025</td><td rowspan="1" colspan="1">0.039</td><td rowspan="1" colspan="1">0.028</td></tr><tr><td rowspan="1" colspan="1">Dorsal-fin length</td><td rowspan="1" colspan="1">15.0–22.6</td><td rowspan="1" colspan="1">19.2 ± 3.2</td><td rowspan="1" colspan="1">11.1–16.1</td><td rowspan="1" colspan="1">13.0 ± 2.3</td><td rowspan="1" colspan="1">28.3–31.7</td><td rowspan="1" colspan="1">30.2 ± 1.7</td><td rowspan="1" colspan="1">13.4–26.9</td><td rowspan="1" colspan="1">18.2 ± 4.3</td><td rowspan="1" colspan="1">12.3–20.1</td><td rowspan="1" colspan="1">16.8 ± 2.9</td><td rowspan="1" colspan="1">9.0–14.4</td><td rowspan="1" colspan="1">12.6 ± 1.8</td><td rowspan="1" colspan="1">0.935</td><td rowspan="1" colspan="1">0.025</td><td rowspan="1" colspan="1">0.463</td><td rowspan="1" colspan="1">0.242</td></tr><tr><td rowspan="1" colspan="1">Dorsal-fin base length</td><td rowspan="1" colspan="1">9.6–13.4</td><td rowspan="1" colspan="1">11.8 ± 1.6</td><td rowspan="1" colspan="1">5.9–10.3</td><td rowspan="1" colspan="1">7.8 ± 1.8</td><td rowspan="1" colspan="1">7.3–8.2</td><td rowspan="1" colspan="1">7.8 ± 0.5</td><td rowspan="1" colspan="1">7.4–15.8</td><td rowspan="1" colspan="1">10.7 ± 3.2</td><td rowspan="1" colspan="1">7.9–9.6</td><td rowspan="1" colspan="1">8.8 ± 0.6</td><td rowspan="1" colspan="1">5.6–9.5</td><td rowspan="1" colspan="1">8.1 ± 1.3</td><td rowspan="1" colspan="1">0.808</td><td rowspan="1" colspan="1">0.025</td><td rowspan="1" colspan="1">0.463</td><td rowspan="1" colspan="1">0.005</td></tr><tr><td rowspan="1" colspan="1">Pectoral-fin length</td><td rowspan="1" colspan="1">13.7–21.7</td><td rowspan="1" colspan="1">18.5 ± 3.0</td><td rowspan="1" colspan="1">11.3–16.8</td><td rowspan="1" colspan="1">13.6 ± 2.2</td><td rowspan="1" colspan="1">12–13.4</td><td rowspan="1" colspan="1">12.8 ± 0.7</td><td rowspan="1" colspan="1">14.4–35.9</td><td rowspan="1" colspan="1">21.0 ± 6.6</td><td rowspan="1" colspan="1">14.3–21.7</td><td rowspan="1" colspan="1">17.9 ± 2.6</td><td rowspan="1" colspan="1">7.4–12.2</td><td rowspan="1" colspan="1">10.3 ± 1.6</td><td rowspan="1" colspan="1">0.019</td><td rowspan="1" colspan="1">0.025</td><td rowspan="1" colspan="1">0.386</td><td rowspan="1" colspan="1">0.661</td></tr><tr><td rowspan="1" colspan="1">Anal-fin length</td><td rowspan="1" colspan="1">11.9–18.2</td><td rowspan="1" colspan="1">15.6 ± 2.6</td><td rowspan="1" colspan="1">9.2–13.5</td><td rowspan="1" colspan="1">10.7 ± 1.9</td><td rowspan="1" colspan="1">9.8–10.9</td><td rowspan="1" colspan="1">10.4 ± 0.6</td><td rowspan="1" colspan="1">9.5–25.3</td><td rowspan="1" colspan="1">15.8 ± 4.8</td><td rowspan="1" colspan="1">10.2–16.1</td><td rowspan="1" colspan="1">14.0 ± 2.0</td><td rowspan="1" colspan="1">8.0–11.5</td><td rowspan="1" colspan="1">10.2 ± 1.2</td><td rowspan="1" colspan="1">0.935</td><td rowspan="1" colspan="1">0.025</td><td rowspan="1" colspan="1">0.841</td><td rowspan="1" colspan="1">0.188</td></tr><tr><td rowspan="1" colspan="1">Pelvic-fin length</td><td rowspan="1" colspan="1">11.6–19.3</td><td rowspan="1" colspan="1">15.3 ± 2.8</td><td rowspan="1" colspan="1">9.0–13.3</td><td rowspan="1" colspan="1">10.5 ± 1.9</td><td rowspan="1" colspan="1">9.2–10.2</td><td rowspan="1" colspan="1">9.8 ± 0.5</td><td rowspan="1" colspan="1">8.9–24.4</td><td rowspan="1" colspan="1">15.1 ± 4.8</td><td rowspan="1" colspan="1">10.8–16.8</td><td rowspan="1" colspan="1">14.0 ± 2.1</td><td rowspan="1" colspan="1">9.0–14.7</td><td rowspan="1" colspan="1">12.0 ± 1.8</td><td rowspan="1" colspan="1">0.372</td><td rowspan="1" colspan="1">0.025</td><td rowspan="1" colspan="1">0.641</td><td rowspan="1" colspan="1">0.38</td></tr><tr><td rowspan="1" colspan="1">Caudal peduncle length</td><td rowspan="1" colspan="1">9.8–16.9</td><td rowspan="1" colspan="1">13.6 ± 3.0</td><td rowspan="1" colspan="1">9.8–16.5</td><td rowspan="1" colspan="1">12.0 ± 2.8</td><td rowspan="1" colspan="1">11.8–13.1</td><td rowspan="1" colspan="1">12.5 ± 0.7</td><td rowspan="1" colspan="1">8.5–17.7</td><td rowspan="1" colspan="1">11.9 ± 3.5</td><td rowspan="1" colspan="1">11.9–18.2</td><td rowspan="1" colspan="1">15.9 ± 2.4</td><td rowspan="1" colspan="1">6.6–12.8</td><td rowspan="1" colspan="1">9.9 ± 2.4</td><td rowspan="1" colspan="1">0.291</td><td rowspan="1" colspan="1">0.655</td><td rowspan="1" colspan="1">0.257</td><td rowspan="1" colspan="1">0.107</td></tr><tr><td rowspan="1" colspan="1">Caudal peduncle depth</td><td rowspan="1" colspan="1">4.8–6.7</td><td rowspan="1" colspan="1">5.8 ± 0.8</td><td rowspan="1" colspan="1">3.8–6.6</td><td rowspan="1" colspan="1">4.8 ± 1.2</td><td rowspan="1" colspan="1">3.9–4.4</td><td rowspan="1" colspan="1">4.2 ± 0.2</td><td rowspan="1" colspan="1">3.1–9.3</td><td rowspan="1" colspan="1">5.5 ± 2.2</td><td rowspan="1" colspan="1">6.5–9.4</td><td rowspan="1" colspan="1">7.9 ± 1.0</td><td rowspan="1" colspan="1">3.5–5.9</td><td rowspan="1" colspan="1">4.8 ± 1.0</td><td rowspan="1" colspan="1">0.871</td><td rowspan="1" colspan="1">0.025</td><td rowspan="1" colspan="1">0.205</td><td rowspan="1" colspan="1">0.005</td></tr></tbody></table></table-wrap><supplementary-material xmlns:xlink="http://www.w3.org/1999/xlink" id="S1" position="float" orientation="portrait" xlink:type="simple"><object-id content-type="doi" xlink:type="simple">10.3897/zookeys.1214.122439.suppl1</object-id><object-id content-type="arpha" xlink:type="simple">CAC34C08-0E61-5E0D-9DC4-5E93EED0E5DB</object-id><label>Supplementary material 1</label><caption><p>Morphological characters and measurement data of the new species <italic><tp:taxon-name><tp:taxon-name-part taxon-name-part-type="genus" reg="Triplophysa">Triplophysa</tp:taxon-name-part><tp:taxon-name-part taxon-name-part-type="species" reg="ziyunensis">ziyunensis</tp:taxon-name-part></tp:taxon-name></italic> sp. nov., <italic><tp:taxon-name><tp:taxon-name-part taxon-name-part-type="genus" reg="Triplophysa">Triplophysa</tp:taxon-name-part><tp:taxon-name-part taxon-name-part-type="species" reg="yaluwang">yaluwang</tp:taxon-name-part></tp:taxon-name></italic> sp. nov., <italic><tp:taxon-name><tp:taxon-name-part taxon-name-part-type="genus" reg="Triplophysa">T.</tp:taxon-name-part><tp:taxon-name-part taxon-name-part-type="species" reg="wudangensis">wudangensis</tp:taxon-name-part></tp:taxon-name></italic>, <italic><tp:taxon-name><tp:taxon-name-part taxon-name-part-type="genus" reg="Triplophysa">T.</tp:taxon-name-part><tp:taxon-name-part taxon-name-part-type="species" reg="rosa">rosa</tp:taxon-name-part></tp:taxon-name></italic>, <italic><tp:taxon-name><tp:taxon-name-part taxon-name-part-type="genus" reg="Triplophysa">T.</tp:taxon-name-part><tp:taxon-name-part taxon-name-part-type="species" reg="qingzhenensis">qingzhenensis</tp:taxon-name-part></tp:taxon-name></italic>, and <italic><tp:taxon-name><tp:taxon-name-part taxon-name-part-type="genus" reg="Triplophysa">T.</tp:taxon-name-part><tp:taxon-name-part taxon-name-part-type="species" reg="guizhouensis">guizhouensis</tp:taxon-name-part></tp:taxon-name></italic></p></caption><statement content-type="dataType"><label>Data type</label><p>docx</p></statement><statement content-type="notes"><label>Explanation note</label><p>*indicates the holotype.</p></statement><media xlink:href="zookeys-1214-237_article-122439__-s001.docx" mimetype="application" mime-subtype="vnd.openxmlformats-officedocument.wordprocessingml.document" position="float" orientation="portrait" xlink:type="simple" id="oo_1150828.docx"><uri content-type="original_file" xlink:type="simple">https://binary.pensoft.net/file/1150828</uri></media><permissions><license xlink:type="simple"><license-p>This dataset is made available under the Open Database License (http://opendatacommons.org/licenses/odbl/1.0/). The Open Database License (ODbL) is a license agreement intended to allow users to freely share, modify, and use this Dataset while maintaining this same freedom for others, provided that the original source and author(s) are credited.</license-p></license></permissions><attrib specific-use="authors">Chang-Ting Lan, Li Wu, Tao Luo, Ye-Wei Liu, Jia-Jun Zhou, Jing Yu, Xin-Rui Zhao, Ning Xiao, Jiang Zhou</attrib></supplementary-material><fig id="F1" position="float" orientation="portrait"><object-id xmlns:xlink="http://www.w3.org/1999/xlink" content-type="doi" xlink:type="simple">10.3897/zookeys.1214.122439.figure1</object-id><object-id xmlns:xlink="http://www.w3.org/1999/xlink" content-type="arpha" xlink:type="simple">8C68F0BA-5E0F-536F-AD31-D8E6949848D5</object-id><label>Figure 1.</label><caption><p>Sample collection localities and distributions of the two new species and 39 hypogean species of the genus <italic><tp:taxon-name><tp:taxon-name-part taxon-name-part-type="genus" reg="Triplophysa">Triplophysa</tp:taxon-name-part></tp:taxon-name></italic> in southern China. The base maps are from the Standard Map Service website (<ext-link xmlns:xlink="http://www.w3.org/1999/xlink" xlink:href="http://bzdt.ch.mnr.gov.cn/index.html" ext-link-type="uri" xlink:type="simple">http://bzdt.ch.mnr.gov.cn/index.html</ext-link>).</p></caption><graphic xmlns:xlink="http://www.w3.org/1999/xlink" xlink:href="zookeys-1214-237_article-122439__-g001.jpg" position="float" orientation="portrait" xlink:type="simple" id="oo_1150821.jpg"><uri content-type="original_file" xlink:type="simple">https://binary.pensoft.net/fig/1150821</uri></graphic></fig><table-wrap id="T2" position="float" orientation="portrait"><label>Table 2.</label><caption><p>Comparison of the diagnostic features of the two new species described here with those selected for the 39 recognized hypogean species of the genus <italic><tp:taxon-name><tp:taxon-name-part taxon-name-part-type="genus" reg="Triplophysa">Triplophysa</tp:taxon-name-part></tp:taxon-name></italic>. Modified from <xref ref-type="bibr" rid="B43">Wu et al. (2018b)</xref>, <xref ref-type="bibr" rid="B29">Liu et al. (2022)</xref>, and <xref ref-type="bibr" rid="B31">Luo et al. (2023)</xref>. “–” indicates uncertainty.</p></caption><table id="TID0EWMBI" rules="all"><tbody><tr><th rowspan="1" colspan="1">ID</th><th rowspan="1" colspan="1">Species</th><th rowspan="1" colspan="1">Body pigmentation</th><th rowspan="1" colspan="1">Eyes</th><th rowspan="1" colspan="1">Eye diameter (% HL)</th><th rowspan="1" colspan="1">Interorbital width<break/> (% HL)</th><th rowspan="1" colspan="1">Dorsal fin distal margin</th><th rowspan="1" colspan="1">Secondary sex characteristics</th><th rowspan="1" colspan="1">Scales</th><th rowspan="1" colspan="1">Lateral line</th><th rowspan="1" colspan="1">Posterior chamber of air bladder</th><th rowspan="1" colspan="1">Dorsal fin rays</th><th rowspan="1" colspan="1">Analfin rays</th><th rowspan="1" colspan="1">Pectoral fin rays</th><th rowspan="1" colspan="1">Pelvic fin rays</th><th rowspan="1" colspan="1">Caudalfin rays</th><th rowspan="1" colspan="1">Tip of pelvic fin reaching anus</th><th rowspan="1" colspan="1">Anterior nostril barbel-like</th><th rowspan="1" colspan="1">Vertebrae</th></tr><tr><td rowspan="1" colspan="1">1</td><td rowspan="1" colspan="1"><italic><tp:taxon-name><tp:taxon-name-part taxon-name-part-type="genus" reg="Triplophysa">T.</tp:taxon-name-part><tp:taxon-name-part taxon-name-part-type="species" reg="yaluwang">yaluwang</tp:taxon-name-part></tp:taxon-name></italic> sp. nov.</td><td rowspan="1" colspan="1">Entire body</td><td rowspan="1" colspan="1">Reduced</td><td rowspan="1" colspan="1">4.6–6.1</td><td rowspan="1" colspan="1">24.3–26.0</td><td rowspan="1" colspan="1">Emarginated</td><td rowspan="1" colspan="1">Absent</td><td rowspan="1" colspan="1">Absent</td><td rowspan="1" colspan="1">Complete</td><td rowspan="1" colspan="1">Degenerated</td><td rowspan="1" colspan="1">iii, 7</td><td rowspan="1" colspan="1">iii, 5</td><td rowspan="1" colspan="1">i, 9</td><td rowspan="1" colspan="1">i, 5–6</td><td rowspan="1" colspan="1">14</td><td rowspan="1" colspan="1">Yes</td><td rowspan="1" colspan="1">Yes</td><td rowspan="1" colspan="1">4 + 36</td></tr><tr><td rowspan="1" colspan="1">2</td><td rowspan="1" colspan="1"><italic><tp:taxon-name><tp:taxon-name-part taxon-name-part-type="genus" reg="Triplophysa">T.</tp:taxon-name-part><tp:taxon-name-part taxon-name-part-type="species" reg="ziyunensis">ziyunensis</tp:taxon-name-part></tp:taxon-name></italic> sp. nov.</td><td rowspan="1" colspan="1">Entire body</td><td rowspan="1" colspan="1">Reduced</td><td rowspan="1" colspan="1">2.4–4.9</td><td rowspan="1" colspan="1">22.3–26.2</td><td rowspan="1" colspan="1">Truncated</td><td rowspan="1" colspan="1">Absent</td><td rowspan="1" colspan="1">Absent</td><td rowspan="1" colspan="1">Complete</td><td rowspan="1" colspan="1">Degenerated</td><td rowspan="1" colspan="1">iii, 8</td><td rowspan="1" colspan="1">iii, 5</td><td rowspan="1" colspan="1">i, 10</td><td rowspan="1" colspan="1">i, 6</td><td rowspan="1" colspan="1">16</td><td rowspan="1" colspan="1">Yes</td><td rowspan="1" colspan="1">Yes</td><td rowspan="1" colspan="1">4 + 35</td></tr><tr><td rowspan="1" colspan="1">3</td><td rowspan="1" colspan="1">
                <italic>
                  <tp:taxon-name><tp:taxon-name-part taxon-name-part-type="genus" reg="Triplophysa">T.</tp:taxon-name-part><tp:taxon-name-part taxon-name-part-type="species" reg="aluensis">aluensis</tp:taxon-name-part></tp:taxon-name>
                </italic>
              </td><td rowspan="1" colspan="1">Absent</td><td rowspan="1" colspan="1">Reduced</td><td rowspan="1" colspan="1">5.6</td><td rowspan="1" colspan="1">22.2</td><td rowspan="1" colspan="1">Truncated</td><td rowspan="1" colspan="1">–</td><td rowspan="1" colspan="1">Absent</td><td rowspan="1" colspan="1">Complete</td><td rowspan="1" colspan="1">Degenerated</td><td rowspan="1" colspan="1">iii, 7</td><td rowspan="1" colspan="1">iii, 5</td><td rowspan="1" colspan="1">i, 9</td><td rowspan="1" colspan="1">i, 6</td><td rowspan="1" colspan="1">13</td><td rowspan="1" colspan="1">No</td><td rowspan="1" colspan="1">Yes</td><td rowspan="1" colspan="1">–</td></tr><tr><td rowspan="1" colspan="1">4</td><td rowspan="1" colspan="1">
                <italic>
                  <tp:taxon-name><tp:taxon-name-part taxon-name-part-type="genus" reg="Triplophysa">T.</tp:taxon-name-part><tp:taxon-name-part taxon-name-part-type="species" reg="anlongensis">anlongensis</tp:taxon-name-part></tp:taxon-name>
                </italic>
              </td><td rowspan="1" colspan="1">Entire body</td><td rowspan="1" colspan="1">Normal</td><td rowspan="1" colspan="1">5.1–9.3</td><td rowspan="1" colspan="1">32.1–35.6</td><td rowspan="1" colspan="1">Truncated</td><td rowspan="1" colspan="1">Absent</td><td rowspan="1" colspan="1">Absent</td><td rowspan="1" colspan="1">Complete</td><td rowspan="1" colspan="1">Degenerated</td><td rowspan="1" colspan="1">iii, 8</td><td rowspan="1" colspan="1">iii, 5</td><td rowspan="1" colspan="1">i, 11</td><td rowspan="1" colspan="1">ii, 8</td><td rowspan="1" colspan="1">16</td><td rowspan="1" colspan="1">No</td><td rowspan="1" colspan="1">Yes</td><td rowspan="1" colspan="1">4 + 37</td></tr><tr><td rowspan="1" colspan="1">5</td><td rowspan="1" colspan="1">
                <italic>
                  <tp:taxon-name><tp:taxon-name-part taxon-name-part-type="genus" reg="Triplophysa">T.</tp:taxon-name-part><tp:taxon-name-part taxon-name-part-type="species" reg="anshuiensis">anshuiensis</tp:taxon-name-part></tp:taxon-name>
                </italic>
              </td><td rowspan="1" colspan="1">Dorsal</td><td rowspan="1" colspan="1">Absent</td><td rowspan="1" colspan="1">Absent</td><td rowspan="1" colspan="1">–</td><td rowspan="1" colspan="1">Truncated</td><td rowspan="1" colspan="1">Absent</td><td rowspan="1" colspan="1">Absent</td><td rowspan="1" colspan="1">Complete</td><td rowspan="1" colspan="1">Developed</td><td rowspan="1" colspan="1">iv, 7–8</td><td rowspan="1" colspan="1">ii, 6</td><td rowspan="1" colspan="1">i, 10</td><td rowspan="1" colspan="1">i, 6</td><td rowspan="1" colspan="1">14</td><td rowspan="1" colspan="1">Yes</td><td rowspan="1" colspan="1">Yes</td><td rowspan="1" colspan="1">–</td></tr><tr><td rowspan="1" colspan="1">6</td><td rowspan="1" colspan="1">
                <italic>
                  <tp:taxon-name><tp:taxon-name-part taxon-name-part-type="genus" reg="Triplophysa">T.</tp:taxon-name-part><tp:taxon-name-part taxon-name-part-type="species" reg="baotianensis">baotianensis</tp:taxon-name-part></tp:taxon-name>
                </italic>
              </td><td rowspan="1" colspan="1">Entire body</td><td rowspan="1" colspan="1">Normal</td><td rowspan="1" colspan="1">14.0–15.0</td><td rowspan="1" colspan="1">3.40–4.57</td><td rowspan="1" colspan="1">Truncated</td><td rowspan="1" colspan="1">–</td><td rowspan="1" colspan="1">Absent</td><td rowspan="1" colspan="1">Complete</td><td rowspan="1" colspan="1">Degenerated</td><td rowspan="1" colspan="1">iii, 6–7</td><td rowspan="1" colspan="1">ii, 4–5</td><td rowspan="1" colspan="1">i, 9</td><td rowspan="1" colspan="1">i, 5</td><td rowspan="1" colspan="1">11–13</td><td rowspan="1" colspan="1">No</td><td rowspan="1" colspan="1">Yes</td><td rowspan="1" colspan="1">–</td></tr><tr><td rowspan="1" colspan="1">7</td><td rowspan="1" colspan="1">
                <italic>
                  <tp:taxon-name><tp:taxon-name-part taxon-name-part-type="genus" reg="Triplophysa">T.</tp:taxon-name-part><tp:taxon-name-part taxon-name-part-type="species" reg="cehengensis">cehengensis</tp:taxon-name-part></tp:taxon-name>
                </italic>
              </td><td rowspan="1" colspan="1">Absent</td><td rowspan="1" colspan="1">Reduced</td><td rowspan="1" colspan="1">1.5–2.2</td><td rowspan="1" colspan="1">27.2–36.5</td><td rowspan="1" colspan="1">Emarginated</td><td rowspan="1" colspan="1">Absent</td><td rowspan="1" colspan="1">Absent</td><td rowspan="1" colspan="1">Complete</td><td rowspan="1" colspan="1">Developed</td><td rowspan="1" colspan="1">iv, 9</td><td rowspan="1" colspan="1">iii, 5</td><td rowspan="1" colspan="1">i, 10</td><td rowspan="1" colspan="1">ii, 8</td><td rowspan="1" colspan="1">16</td><td rowspan="1" colspan="1">Yes</td><td rowspan="1" colspan="1">Yes</td><td rowspan="1" colspan="1">4 + 35</td></tr><tr><td rowspan="1" colspan="1">8</td><td rowspan="1" colspan="1">
                <italic>
                  <tp:taxon-name><tp:taxon-name-part taxon-name-part-type="genus" reg="Triplophysa">T.</tp:taxon-name-part><tp:taxon-name-part taxon-name-part-type="species" reg="erythraea">erythraea</tp:taxon-name-part></tp:taxon-name>
                </italic>
              </td><td rowspan="1" colspan="1">Absent</td><td rowspan="1" colspan="1">Absent</td><td rowspan="1" colspan="1">Absent</td><td rowspan="1" colspan="1">–</td><td rowspan="1" colspan="1">Truncated</td><td rowspan="1" colspan="1">Absent</td><td rowspan="1" colspan="1">Absent</td><td rowspan="1" colspan="1">Complete</td><td rowspan="1" colspan="1">Developed</td><td rowspan="1" colspan="1">ii, 8</td><td rowspan="1" colspan="1">i, 6</td><td rowspan="1" colspan="1">ii, 10</td><td rowspan="1" colspan="1">ii, 5</td><td rowspan="1" colspan="1">17</td><td rowspan="1" colspan="1">Yes</td><td rowspan="1" colspan="1">No</td><td rowspan="1" colspan="1">–</td></tr><tr><td rowspan="1" colspan="1">9</td><td rowspan="1" colspan="1">
                <italic>
                  <tp:taxon-name><tp:taxon-name-part taxon-name-part-type="genus" reg="Triplophysa">T.</tp:taxon-name-part><tp:taxon-name-part taxon-name-part-type="species" reg="fengshanensis">fengshanensis</tp:taxon-name-part></tp:taxon-name>
                </italic>
              </td><td rowspan="1" colspan="1">Absent</td><td rowspan="1" colspan="1">Absent</td><td rowspan="1" colspan="1">Absent</td><td rowspan="1" colspan="1">–</td><td rowspan="1" colspan="1">Truncated</td><td rowspan="1" colspan="1">–</td><td rowspan="1" colspan="1">Absent</td><td rowspan="1" colspan="1">Complete</td><td rowspan="1" colspan="1">–</td><td rowspan="1" colspan="1">ii, 8</td><td rowspan="1" colspan="1">ii, 6</td><td rowspan="1" colspan="1">i, 8–10</td><td rowspan="1" colspan="1">i, 6–7</td><td rowspan="1" colspan="1">16</td><td rowspan="1" colspan="1">No</td><td rowspan="1" colspan="1">Yes</td><td rowspan="1" colspan="1">–</td></tr><tr><td rowspan="1" colspan="1">10</td><td rowspan="1" colspan="1">
                <italic>
                  <tp:taxon-name><tp:taxon-name-part taxon-name-part-type="genus" reg="Triplophysa">T.</tp:taxon-name-part><tp:taxon-name-part taxon-name-part-type="species" reg="flavicorpus">flavicorpus</tp:taxon-name-part></tp:taxon-name>
                </italic>
              </td><td rowspan="1" colspan="1">Entire body</td><td rowspan="1" colspan="1">Normal</td><td rowspan="1" colspan="1">5.1–6.8</td><td rowspan="1" colspan="1">3.1–5.2</td><td rowspan="1" colspan="1">Emarginated</td><td rowspan="1" colspan="1">–</td><td rowspan="1" colspan="1">Present</td><td rowspan="1" colspan="1">Complete</td><td rowspan="1" colspan="1">Degenerated</td><td rowspan="1" colspan="1">iii, 10</td><td rowspan="1" colspan="1">iii, 6–7</td><td rowspan="1" colspan="1">i, 11</td><td rowspan="1" colspan="1">i, 6–7</td><td rowspan="1" colspan="1">16</td><td rowspan="1" colspan="1">Yes</td><td rowspan="1" colspan="1">No</td><td rowspan="1" colspan="1">4 + 34</td></tr><tr><td rowspan="1" colspan="1">11</td><td rowspan="1" colspan="1">
                <italic>
                  <tp:taxon-name><tp:taxon-name-part taxon-name-part-type="genus" reg="Triplophysa">T.</tp:taxon-name-part><tp:taxon-name-part taxon-name-part-type="species" reg="gejiuensis">gejiuensis</tp:taxon-name-part></tp:taxon-name>
                </italic>
              </td><td rowspan="1" colspan="1">Absent</td><td rowspan="1" colspan="1">Absent</td><td rowspan="1" colspan="1">Absent</td><td rowspan="1" colspan="1">–</td><td rowspan="1" colspan="1">Truncated</td><td rowspan="1" colspan="1">–</td><td rowspan="1" colspan="1">Absent</td><td rowspan="1" colspan="1">Complete</td><td rowspan="1" colspan="1">Developed</td><td rowspan="1" colspan="1">iii, 7–8</td><td rowspan="1" colspan="1">iii, 4–6</td><td rowspan="1" colspan="1">i, 10</td><td rowspan="1" colspan="1">i, 5</td><td rowspan="1" colspan="1">14–15</td><td rowspan="1" colspan="1">Yes</td><td rowspan="1" colspan="1">Yes</td><td rowspan="1" colspan="1">–</td></tr><tr><td rowspan="1" colspan="1">12</td><td rowspan="1" colspan="1">
                <italic>
                  <tp:taxon-name><tp:taxon-name-part taxon-name-part-type="genus" reg="Triplophysa">T.</tp:taxon-name-part><tp:taxon-name-part taxon-name-part-type="species" reg="guizhouensis">guizhouensis</tp:taxon-name-part></tp:taxon-name>
                </italic>
              </td><td rowspan="1" colspan="1">Entire body</td><td rowspan="1" colspan="1">Normal</td><td rowspan="1" colspan="1">9.4–12.1</td><td rowspan="1" colspan="1">20.3–24.3</td><td rowspan="1" colspan="1">Truncated</td><td rowspan="1" colspan="1">Absent</td><td rowspan="1" colspan="1">Present</td><td rowspan="1" colspan="1">Complete</td><td rowspan="1" colspan="1">Developed</td><td rowspan="1" colspan="1">iii, 8</td><td rowspan="1" colspan="1">iii, 6</td><td rowspan="1" colspan="1">i, 8–9</td><td rowspan="1" colspan="1">i, 6</td><td rowspan="1" colspan="1">14</td><td rowspan="1" colspan="1">No</td><td rowspan="1" colspan="1">Yes</td><td rowspan="1" colspan="1">–</td></tr><tr><td rowspan="1" colspan="1">13</td><td rowspan="1" colspan="1">
                <italic>
                  <tp:taxon-name><tp:taxon-name-part taxon-name-part-type="genus" reg="Triplophysa">T.</tp:taxon-name-part><tp:taxon-name-part taxon-name-part-type="species" reg="huapingensis">huapingensis</tp:taxon-name-part></tp:taxon-name>
                </italic>
              </td><td rowspan="1" colspan="1">Entire body</td><td rowspan="1" colspan="1">Normal</td><td rowspan="1" colspan="1">10.4–14.3</td><td rowspan="1" colspan="1">27.6–30.8</td><td rowspan="1" colspan="1">Truncated</td><td rowspan="1" colspan="1">Present</td><td rowspan="1" colspan="1">Present</td><td rowspan="1" colspan="1">Complete</td><td rowspan="1" colspan="1">Degenerated</td><td rowspan="1" colspan="1">iii, 8–9</td><td rowspan="1" colspan="1">iii, 5</td><td rowspan="1" colspan="1">i, 9–10</td><td rowspan="1" colspan="1">i, 5–6</td><td rowspan="1" colspan="1">16</td><td rowspan="1" colspan="1">No</td><td rowspan="1" colspan="1">No</td><td rowspan="1" colspan="1">–</td></tr><tr><td rowspan="1" colspan="1">14</td><td rowspan="1" colspan="1">
                <italic>
                  <tp:taxon-name><tp:taxon-name-part taxon-name-part-type="genus" reg="Triplophysa">T.</tp:taxon-name-part><tp:taxon-name-part taxon-name-part-type="species" reg="langpingensis">langpingensis</tp:taxon-name-part></tp:taxon-name>
                </italic>
              </td><td rowspan="1" colspan="1">Absent</td><td rowspan="1" colspan="1">Reduced</td><td rowspan="1" colspan="1">2.7–5.9</td><td rowspan="1" colspan="1">30.6–34.5</td><td rowspan="1" colspan="1">Truncated</td><td rowspan="1" colspan="1">–</td><td rowspan="1" colspan="1">Absent</td><td rowspan="1" colspan="1">Incomplete</td><td rowspan="1" colspan="1">–</td><td rowspan="1" colspan="1">iii, 7–8</td><td rowspan="1" colspan="1">iii, 5–6</td><td rowspan="1" colspan="1">i, 10–11</td><td rowspan="1" colspan="1">i, 6</td><td rowspan="1" colspan="1">14</td><td rowspan="1" colspan="1">Yes</td><td rowspan="1" colspan="1">Yes</td><td rowspan="1" colspan="1">–</td></tr><tr><td rowspan="1" colspan="1">15</td><td rowspan="1" colspan="1">
                <italic>
                  <tp:taxon-name><tp:taxon-name-part taxon-name-part-type="genus" reg="Triplophysa">T.</tp:taxon-name-part><tp:taxon-name-part taxon-name-part-type="species" reg="longipectoralis">longipectoralis</tp:taxon-name-part></tp:taxon-name>
                </italic>
              </td><td rowspan="1" colspan="1">Entire body</td><td rowspan="1" colspan="1">Normal</td><td rowspan="1" colspan="1">11.8–16.4</td><td rowspan="1" colspan="1">21.2–25.3</td><td rowspan="1" colspan="1">Emarginated</td><td rowspan="1" colspan="1">Present</td><td rowspan="1" colspan="1">Present</td><td rowspan="1" colspan="1">Complete</td><td rowspan="1" colspan="1">Degenerated</td><td rowspan="1" colspan="1">iii, 8</td><td rowspan="1" colspan="1">iii, 5–6</td><td rowspan="1" colspan="1">i, 9–10</td><td rowspan="1" colspan="1">i, 6</td><td rowspan="1" colspan="1">14–15</td><td rowspan="1" colspan="1">Yes</td><td rowspan="1" colspan="1">Yes</td><td rowspan="1" colspan="1">4 + 35</td></tr><tr><td rowspan="1" colspan="1">16</td><td rowspan="1" colspan="1">
                <italic>
                  <tp:taxon-name><tp:taxon-name-part taxon-name-part-type="genus" reg="Triplophysa">T.</tp:taxon-name-part><tp:taxon-name-part taxon-name-part-type="species" reg="longliensis">longliensis</tp:taxon-name-part></tp:taxon-name>
                </italic>
              </td><td rowspan="1" colspan="1">Entire body</td><td rowspan="1" colspan="1">Normal</td><td rowspan="1" colspan="1">9.5–11.5</td><td rowspan="1" colspan="1">31.4–37.5</td><td rowspan="1" colspan="1">Emarginated</td><td rowspan="1" colspan="1">Present</td><td rowspan="1" colspan="1">Absent</td><td rowspan="1" colspan="1">Complete</td><td rowspan="1" colspan="1">Developed</td><td rowspan="1" colspan="1">iii, 8</td><td rowspan="1" colspan="1">iii, 5</td><td rowspan="1" colspan="1">i, 10</td><td rowspan="1" colspan="1">i, 6</td><td rowspan="1" colspan="1">15–16</td><td rowspan="1" colspan="1">Yes</td><td rowspan="1" colspan="1">Yes</td><td rowspan="1" colspan="1">4 + 38</td></tr><tr><td rowspan="1" colspan="1">17</td><td rowspan="1" colspan="1">
                <italic>
                  <tp:taxon-name><tp:taxon-name-part taxon-name-part-type="genus" reg="Triplophysa">T.</tp:taxon-name-part><tp:taxon-name-part taxon-name-part-type="species" reg="luochengensis">luochengensis</tp:taxon-name-part></tp:taxon-name>
                </italic>
              </td><td rowspan="1" colspan="1">Entire body</td><td rowspan="1" colspan="1">Reduced</td><td rowspan="1" colspan="1">7.5–8.6</td><td rowspan="1" colspan="1">18.4–21.3</td><td rowspan="1" colspan="1">Truncated</td><td rowspan="1" colspan="1">Present</td><td rowspan="1" colspan="1">Present</td><td rowspan="1" colspan="1">Complete</td><td rowspan="1" colspan="1">Degenerated</td><td rowspan="1" colspan="1">iii, 8</td><td rowspan="1" colspan="1">ii, 6</td><td rowspan="1" colspan="1">i, 10</td><td rowspan="1" colspan="1">i, 6</td><td rowspan="1" colspan="1">16–17</td><td rowspan="1" colspan="1">No</td><td rowspan="1" colspan="1">Yes</td><td rowspan="1" colspan="1">4 + 33–34</td></tr><tr><td rowspan="1" colspan="1">18</td><td rowspan="1" colspan="1">
                <italic>
                  <tp:taxon-name><tp:taxon-name-part taxon-name-part-type="genus" reg="Triplophysa">T.</tp:taxon-name-part><tp:taxon-name-part taxon-name-part-type="species" reg="macrocephala">macrocephala</tp:taxon-name-part></tp:taxon-name>
                </italic>
              </td><td rowspan="1" colspan="1">Entire body</td><td rowspan="1" colspan="1">Reduced</td><td rowspan="1" colspan="1">3.6–8.0</td><td rowspan="1" colspan="1">22.9–25.8</td><td rowspan="1" colspan="1">Truncated</td><td rowspan="1" colspan="1">Present</td><td rowspan="1" colspan="1">Absent</td><td rowspan="1" colspan="1">Complete</td><td rowspan="1" colspan="1">Degenerated</td><td rowspan="1" colspan="1">iii, 7–9</td><td rowspan="1" colspan="1">iii, 5–6</td><td rowspan="1" colspan="1">i, 9–11</td><td rowspan="1" colspan="1">i, 6</td><td rowspan="1" colspan="1">15–17</td><td rowspan="1" colspan="1">Yes</td><td rowspan="1" colspan="1">Yes</td><td rowspan="1" colspan="1">–</td></tr><tr><td rowspan="1" colspan="1">19</td><td rowspan="1" colspan="1">
                <italic>
                  <tp:taxon-name><tp:taxon-name-part taxon-name-part-type="genus" reg="Triplophysa">T.</tp:taxon-name-part><tp:taxon-name-part taxon-name-part-type="species" reg="nandanensis">nandanensis</tp:taxon-name-part></tp:taxon-name>
                </italic>
              </td><td rowspan="1" colspan="1">Entire body</td><td rowspan="1" colspan="1">Normal</td><td rowspan="1" colspan="1">11.1–21.3</td><td rowspan="1" colspan="1">24.4–27.8</td><td rowspan="1" colspan="1">Emarginated</td><td rowspan="1" colspan="1">–</td><td rowspan="1" colspan="1">Present</td><td rowspan="1" colspan="1">Complete</td><td rowspan="1" colspan="1">Degenerated</td><td rowspan="1" colspan="1">iv, 8</td><td rowspan="1" colspan="1">iv, 5</td><td rowspan="1" colspan="1">i, 9–10</td><td rowspan="1" colspan="1">i, 6</td><td rowspan="1" colspan="1">14–16</td><td rowspan="1" colspan="1">No</td><td rowspan="1" colspan="1">Yes</td><td rowspan="1" colspan="1">4 + 36</td></tr><tr><td rowspan="1" colspan="1">20</td><td rowspan="1" colspan="1">
                <italic>
                  <tp:taxon-name><tp:taxon-name-part taxon-name-part-type="genus" reg="Triplophysa">T.</tp:taxon-name-part><tp:taxon-name-part taxon-name-part-type="species" reg="nanpanjiangensis">nanpanjiangensis</tp:taxon-name-part></tp:taxon-name>
                </italic>
              </td><td rowspan="1" colspan="1">Entire body</td><td rowspan="1" colspan="1">Normal</td><td rowspan="1" colspan="1">12.0–16.5</td><td rowspan="1" colspan="1">30.3–34.5</td><td rowspan="1" colspan="1">Truncated</td><td rowspan="1" colspan="1">Present</td><td rowspan="1" colspan="1">Absent</td><td rowspan="1" colspan="1">Complete</td><td rowspan="1" colspan="1">Degenerated</td><td rowspan="1" colspan="1">iii, 7–8</td><td rowspan="1" colspan="1">ii, 5</td><td rowspan="1" colspan="1">i, 9–10</td><td rowspan="1" colspan="1">i, 6</td><td rowspan="1" colspan="1">16</td><td rowspan="1" colspan="1">No</td><td rowspan="1" colspan="1">Yes</td><td rowspan="1" colspan="1">4 + 38</td></tr><tr><td rowspan="1" colspan="1">21</td><td rowspan="1" colspan="1">
                <italic>
                  <tp:taxon-name><tp:taxon-name-part taxon-name-part-type="genus" reg="Triplophysa">T.</tp:taxon-name-part><tp:taxon-name-part taxon-name-part-type="species" reg="nasobarbatula">nasobarbatula</tp:taxon-name-part></tp:taxon-name>
                </italic>
              </td><td rowspan="1" colspan="1">Entire body</td><td rowspan="1" colspan="1">Normal</td><td rowspan="1" colspan="1">9.1–13.3</td><td rowspan="1" colspan="1">27.0–33.3</td><td rowspan="1" colspan="1">Truncated</td><td rowspan="1" colspan="1">–</td><td rowspan="1" colspan="1">Present</td><td rowspan="1" colspan="1">Complete</td><td rowspan="1" colspan="1">Degenerated</td><td rowspan="1" colspan="1">iii, 8</td><td rowspan="1" colspan="1">iii, 5</td><td rowspan="1" colspan="1">i, 9</td><td rowspan="1" colspan="1">i, 6</td><td rowspan="1" colspan="1">15</td><td rowspan="1" colspan="1">Yes</td><td rowspan="1" colspan="1">Yes</td><td rowspan="1" colspan="1">4 + 36</td></tr><tr><td rowspan="1" colspan="1">22</td><td rowspan="1" colspan="1">
                <italic>
                  <tp:taxon-name><tp:taxon-name-part taxon-name-part-type="genus" reg="Triplophysa">T.</tp:taxon-name-part><tp:taxon-name-part taxon-name-part-type="species" reg="panzhouensis">panzhouensis</tp:taxon-name-part></tp:taxon-name>
                </italic>
              </td><td rowspan="1" colspan="1">Entire body</td><td rowspan="1" colspan="1">Normal</td><td rowspan="1" colspan="1">7.0–11.0</td><td rowspan="1" colspan="1">22.1–31.3</td><td rowspan="1" colspan="1">Truncated</td><td rowspan="1" colspan="1">Absent</td><td rowspan="1" colspan="1">Absent</td><td rowspan="1" colspan="1">Complete</td><td rowspan="1" colspan="1">Degenerated</td><td rowspan="1" colspan="1">iv, 7–8</td><td rowspan="1" colspan="1">iii, 5</td><td rowspan="1" colspan="1">i, 11</td><td rowspan="1" colspan="1">ii, 7</td><td rowspan="1" colspan="1">16</td><td rowspan="1" colspan="1">No</td><td rowspan="1" colspan="1">Yes</td><td rowspan="1" colspan="1">4 + 35</td></tr><tr><td rowspan="1" colspan="1">23</td><td rowspan="1" colspan="1">
                <italic>
                  <tp:taxon-name><tp:taxon-name-part taxon-name-part-type="genus" reg="Triplophysa">T.</tp:taxon-name-part><tp:taxon-name-part taxon-name-part-type="species" reg="posterodorsalus">posterodorsalus</tp:taxon-name-part></tp:taxon-name>
                </italic>
              </td><td rowspan="1" colspan="1">Absent</td><td rowspan="1" colspan="1">Absent</td><td rowspan="1" colspan="1">Absent</td><td rowspan="1" colspan="1">–</td><td rowspan="1" colspan="1">Truncated</td><td rowspan="1" colspan="1">–</td><td rowspan="1" colspan="1">Absent</td><td rowspan="1" colspan="1">Complete</td><td rowspan="1" colspan="1">–</td><td rowspan="1" colspan="1">iii, 6</td><td rowspan="1" colspan="1">ii, 4</td><td rowspan="1" colspan="1">i, 13</td><td rowspan="1" colspan="1">i, 5</td><td rowspan="1" colspan="1">15</td><td rowspan="1" colspan="1">No</td><td rowspan="1" colspan="1">Yes</td><td rowspan="1" colspan="1">–</td></tr><tr><td rowspan="1" colspan="1">24</td><td rowspan="1" colspan="1">
                <italic>
                  <tp:taxon-name><tp:taxon-name-part taxon-name-part-type="genus" reg="Triplophysa">T.</tp:taxon-name-part><tp:taxon-name-part taxon-name-part-type="species" reg="qingzhenensis">qingzhenensis</tp:taxon-name-part></tp:taxon-name>
                </italic>
              </td><td rowspan="1" colspan="1">Entire body</td><td rowspan="1" colspan="1">Reduced</td><td rowspan="1" colspan="1">2.1–4.4</td><td rowspan="1" colspan="1">25.1–30.4</td><td rowspan="1" colspan="1">Truncated</td><td rowspan="1" colspan="1">Absent</td><td rowspan="1" colspan="1">Absent</td><td rowspan="1" colspan="1">Complete</td><td rowspan="1" colspan="1">Degenerated</td><td rowspan="1" colspan="1">iii, 7–8</td><td rowspan="1" colspan="1">iii, 5</td><td rowspan="1" colspan="1">i, 8–9</td><td rowspan="1" colspan="1">i, 5</td><td rowspan="1" colspan="1">14</td><td rowspan="1" colspan="1">No</td><td rowspan="1" colspan="1">Yes</td><td rowspan="1" colspan="1">4 + 36</td></tr><tr><td rowspan="1" colspan="1">25</td><td rowspan="1" colspan="1">
                <italic>
                  <tp:taxon-name><tp:taxon-name-part taxon-name-part-type="genus" reg="Triplophysa">T.</tp:taxon-name-part><tp:taxon-name-part taxon-name-part-type="species" reg="qini">qini</tp:taxon-name-part></tp:taxon-name>
                </italic>
              </td><td rowspan="1" colspan="1">Absent</td><td rowspan="1" colspan="1">Absent</td><td rowspan="1" colspan="1">Absent</td><td rowspan="1" colspan="1">–</td><td rowspan="1" colspan="1">Emarginated</td><td rowspan="1" colspan="1">Present</td><td rowspan="1" colspan="1">Absent</td><td rowspan="1" colspan="1">Complete</td><td rowspan="1" colspan="1">–</td><td rowspan="1" colspan="1">ii, 8</td><td rowspan="1" colspan="1">ii, 5</td><td rowspan="1" colspan="1">–</td><td rowspan="1" colspan="1">–</td><td rowspan="1" colspan="1">14–16</td><td rowspan="1" colspan="1">Yes</td><td rowspan="1" colspan="1">No</td><td rowspan="1" colspan="1">4 + 34–35</td></tr><tr><td rowspan="1" colspan="1">26</td><td rowspan="1" colspan="1">
                <italic>
                  <tp:taxon-name><tp:taxon-name-part taxon-name-part-type="genus" reg="Triplophysa">T.</tp:taxon-name-part><tp:taxon-name-part taxon-name-part-type="species" reg="qiubeiensis">qiubeiensis</tp:taxon-name-part></tp:taxon-name>
                </italic>
              </td><td rowspan="1" colspan="1">Absent</td><td rowspan="1" colspan="1">Absent</td><td rowspan="1" colspan="1">Absent</td><td rowspan="1" colspan="1">–</td><td rowspan="1" colspan="1">Emarginated</td><td rowspan="1" colspan="1">–</td><td rowspan="1" colspan="1">Absent</td><td rowspan="1" colspan="1">Complete</td><td rowspan="1" colspan="1">Degenerated</td><td rowspan="1" colspan="1">iii, 7</td><td rowspan="1" colspan="1">iii, 5</td><td rowspan="1" colspan="1">i, 7–9</td><td rowspan="1" colspan="1">i, 5</td><td rowspan="1" colspan="1">14–15</td><td rowspan="1" colspan="1">Yes</td><td rowspan="1" colspan="1">No</td><td rowspan="1" colspan="1">4 + 35</td></tr><tr><td rowspan="1" colspan="1">27</td><td rowspan="1" colspan="1">
                <italic>
                  <tp:taxon-name><tp:taxon-name-part taxon-name-part-type="genus" reg="Triplophysa">T.</tp:taxon-name-part><tp:taxon-name-part taxon-name-part-type="species" reg="rongduensis">rongduensis</tp:taxon-name-part></tp:taxon-name>
                </italic>
              </td><td rowspan="1" colspan="1">Entire body</td><td rowspan="1" colspan="1">Normal</td><td rowspan="1" colspan="1">7.2–14.7</td><td rowspan="1" colspan="1">24.1–28.6</td><td rowspan="1" colspan="1">Truncated</td><td rowspan="1" colspan="1">Absent</td><td rowspan="1" colspan="1">Absent</td><td rowspan="1" colspan="1">Complete</td><td rowspan="1" colspan="1">Degenerated</td><td rowspan="1" colspan="1">iv, 9</td><td rowspan="1" colspan="1">iii, 5</td><td rowspan="1" colspan="1">i, 10</td><td rowspan="1" colspan="1">ii, 7</td><td rowspan="1" colspan="1">16</td><td rowspan="1" colspan="1">No</td><td rowspan="1" colspan="1">Yes</td><td rowspan="1" colspan="1">4 + 39</td></tr><tr><td rowspan="1" colspan="1">28</td><td rowspan="1" colspan="1">
                <italic>
                  <tp:taxon-name><tp:taxon-name-part taxon-name-part-type="genus" reg="Triplophysa">T.</tp:taxon-name-part><tp:taxon-name-part taxon-name-part-type="species" reg="rosa">rosa</tp:taxon-name-part></tp:taxon-name>
                </italic>
              </td><td rowspan="1" colspan="1">Absent</td><td rowspan="1" colspan="1">Absent</td><td rowspan="1" colspan="1">Absent</td><td rowspan="1" colspan="1">–</td><td rowspan="1" colspan="1">Emarginated</td><td rowspan="1" colspan="1">Absent</td><td rowspan="1" colspan="1">Absent</td><td rowspan="1" colspan="1">Complete</td><td rowspan="1" colspan="1">–</td><td rowspan="1" colspan="1">iii, 9</td><td rowspan="1" colspan="1">iii, 6</td><td rowspan="1" colspan="1">i, 12</td><td rowspan="1" colspan="1">i, 7</td><td rowspan="1" colspan="1">14</td><td rowspan="1" colspan="1">Yes</td><td rowspan="1" colspan="1">Yes</td><td rowspan="1" colspan="1">–</td></tr><tr><td rowspan="1" colspan="1">29</td><td rowspan="1" colspan="1">
                <italic>
                  <tp:taxon-name><tp:taxon-name-part taxon-name-part-type="genus" reg="Triplophysa">T.</tp:taxon-name-part><tp:taxon-name-part taxon-name-part-type="species" reg="sanduensis">sanduensis</tp:taxon-name-part></tp:taxon-name>
                </italic>
              </td><td rowspan="1" colspan="1">Entire body</td><td rowspan="1" colspan="1">Normal</td><td rowspan="1" colspan="1">11.9–15.4</td><td rowspan="1" colspan="1">31.2–40.2</td><td rowspan="1" colspan="1">Emarginated</td><td rowspan="1" colspan="1">Present</td><td rowspan="1" colspan="1">Present</td><td rowspan="1" colspan="1">Complete</td><td rowspan="1" colspan="1">Degenerated</td><td rowspan="1" colspan="1">ii, 8–9</td><td rowspan="1" colspan="1">i, 5</td><td rowspan="1" colspan="1">i, 8–9</td><td rowspan="1" colspan="1">i, 5</td><td rowspan="1" colspan="1">17–18</td><td rowspan="1" colspan="1">No</td><td rowspan="1" colspan="1">Yes</td><td rowspan="1" colspan="1">4 + 37</td></tr><tr><td rowspan="1" colspan="1">30</td><td rowspan="1" colspan="1">
                <italic>
                  <tp:taxon-name><tp:taxon-name-part taxon-name-part-type="genus" reg="Triplophysa">T.</tp:taxon-name-part><tp:taxon-name-part taxon-name-part-type="species" reg="shilinensis">shilinensis</tp:taxon-name-part></tp:taxon-name>
                </italic>
              </td><td rowspan="1" colspan="1">Absent</td><td rowspan="1" colspan="1">Absent</td><td rowspan="1" colspan="1">Absent</td><td rowspan="1" colspan="1">–</td><td rowspan="1" colspan="1">Truncated</td><td rowspan="1" colspan="1">–</td><td rowspan="1" colspan="1">Absent</td><td rowspan="1" colspan="1">Complete</td><td rowspan="1" colspan="1">Degenerated</td><td rowspan="1" colspan="1">iii, 7</td><td rowspan="1" colspan="1">iii, 5</td><td rowspan="1" colspan="1">i, 8–10</td><td rowspan="1" colspan="1">i, 6</td><td rowspan="1" colspan="1">14</td><td rowspan="1" colspan="1">No</td><td rowspan="1" colspan="1">Yes</td><td rowspan="1" colspan="1">–</td></tr><tr><td rowspan="1" colspan="1">31</td><td rowspan="1" colspan="1">
                <italic>
                  <tp:taxon-name><tp:taxon-name-part taxon-name-part-type="genus" reg="Triplophysa">T.</tp:taxon-name-part><tp:taxon-name-part taxon-name-part-type="species" reg="tianeensis">tianeensis</tp:taxon-name-part></tp:taxon-name>
                </italic>
              </td><td rowspan="1" colspan="1">Entire body</td><td rowspan="1" colspan="1">Reduced</td><td rowspan="1" colspan="1">3.0–5.9</td><td rowspan="1" colspan="1">21.3–25.6</td><td rowspan="1" colspan="1">Truncated</td><td rowspan="1" colspan="1">Present</td><td rowspan="1" colspan="1">Absent</td><td rowspan="1" colspan="1">Complete</td><td rowspan="1" colspan="1">Degenerated</td><td rowspan="1" colspan="1">iii, 6–7</td><td rowspan="1" colspan="1">iii, 6</td><td rowspan="1" colspan="1">i, 8–9</td><td rowspan="1" colspan="1">i, 5–6</td><td rowspan="1" colspan="1">15–16</td><td rowspan="1" colspan="1">No</td><td rowspan="1" colspan="1">Yes</td><td rowspan="1" colspan="1">4 + 35</td></tr><tr><td rowspan="1" colspan="1">32</td><td rowspan="1" colspan="1">
                <italic>
                  <tp:taxon-name><tp:taxon-name-part taxon-name-part-type="genus" reg="Triplophysa">T.</tp:taxon-name-part><tp:taxon-name-part taxon-name-part-type="species" reg="tianlinensis">tianlinensis</tp:taxon-name-part></tp:taxon-name>
                </italic>
              </td><td rowspan="1" colspan="1">Absent</td><td rowspan="1" colspan="1">Reduced</td><td rowspan="1" colspan="1">Absent</td><td rowspan="1" colspan="1">Absent</td><td rowspan="1" colspan="1">Truncated</td><td rowspan="1" colspan="1">Present</td><td rowspan="1" colspan="1">Absent</td><td rowspan="1" colspan="1">Complete</td><td rowspan="1" colspan="1">Degenerated</td><td rowspan="1" colspan="1">iv, 8–9</td><td rowspan="1" colspan="1">iii, 6</td><td rowspan="1" colspan="1">i, 10</td><td rowspan="1" colspan="1">i, 6</td><td rowspan="1" colspan="1">15–16</td><td rowspan="1" colspan="1">Yes</td><td rowspan="1" colspan="1">Yes</td><td rowspan="1" colspan="1">–</td></tr><tr><td rowspan="1" colspan="1">33</td><td rowspan="1" colspan="1">
                <italic>
                  <tp:taxon-name><tp:taxon-name-part taxon-name-part-type="genus" reg="Triplophysa">T.</tp:taxon-name-part><tp:taxon-name-part taxon-name-part-type="species" reg="tianxingensis">tianxingensis</tp:taxon-name-part></tp:taxon-name>
                </italic>
              </td><td rowspan="1" colspan="1">Entire body</td><td rowspan="1" colspan="1">Normal</td><td rowspan="1" colspan="1">4.2–6.7</td><td rowspan="1" colspan="1">17.4–24.0</td><td rowspan="1" colspan="1">Truncated</td><td rowspan="1" colspan="1">Absent</td><td rowspan="1" colspan="1">Absent</td><td rowspan="1" colspan="1">Complete</td><td rowspan="1" colspan="1">Developed</td><td rowspan="1" colspan="1">iii, 8</td><td rowspan="1" colspan="1">ii, 5</td><td rowspan="1" colspan="1">i, 9</td><td rowspan="1" colspan="1">i, 5</td><td rowspan="1" colspan="1">16</td><td rowspan="1" colspan="1">No</td><td rowspan="1" colspan="1">No</td><td rowspan="1" colspan="1">4 + 38</td></tr><tr><td rowspan="1" colspan="1">34</td><td rowspan="1" colspan="1">
                <italic>
                  <tp:taxon-name><tp:taxon-name-part taxon-name-part-type="genus" reg="Triplophysa">T.</tp:taxon-name-part><tp:taxon-name-part taxon-name-part-type="species" reg="wudangensis">wudangensis</tp:taxon-name-part></tp:taxon-name>
                </italic>
              </td><td rowspan="1" colspan="1">Entire body</td><td rowspan="1" colspan="1">Reduced</td><td rowspan="1" colspan="1">5.1–6.5</td><td rowspan="1" colspan="1">33.1–35.8</td><td rowspan="1" colspan="1">Truncated</td><td rowspan="1" colspan="1">Absent</td><td rowspan="1" colspan="1">Absent</td><td rowspan="1" colspan="1">Complete</td><td rowspan="1" colspan="1">Degenerated</td><td rowspan="1" colspan="1">iii, 7</td><td rowspan="1" colspan="1">iii, 5</td><td rowspan="1" colspan="1">i, 8</td><td rowspan="1" colspan="1">i, 5</td><td rowspan="1" colspan="1">14</td><td rowspan="1" colspan="1">No</td><td rowspan="1" colspan="1">Yes</td><td rowspan="1" colspan="1">4 + 34</td></tr><tr><td rowspan="1" colspan="1">35</td><td rowspan="1" colspan="1">
                <italic>
                  <tp:taxon-name><tp:taxon-name-part taxon-name-part-type="genus" reg="Triplophysa">T.</tp:taxon-name-part><tp:taxon-name-part taxon-name-part-type="species" reg="wulongensis">wulongensis</tp:taxon-name-part></tp:taxon-name>
                </italic>
              </td><td rowspan="1" colspan="1">Entire body</td><td rowspan="1" colspan="1">Normal</td><td rowspan="1" colspan="1">11.1–19.1</td><td rowspan="1" colspan="1">38.5–43.1</td><td rowspan="1" colspan="1">Emarginated</td><td rowspan="1" colspan="1">–</td><td rowspan="1" colspan="1">Absent</td><td rowspan="1" colspan="1">Complete</td><td rowspan="1" colspan="1">Degenerated</td><td rowspan="1" colspan="1">ii, 8–9</td><td rowspan="1" colspan="1">i, 5–6</td><td rowspan="1" colspan="1">i, 8–9</td><td rowspan="1" colspan="1">i, 5–7</td><td rowspan="1" colspan="1">18</td><td rowspan="1" colspan="1">No</td><td rowspan="1" colspan="1">Yes</td><td rowspan="1" colspan="1">4 + 38–39</td></tr><tr><td rowspan="1" colspan="1">36</td><td rowspan="1" colspan="1">
                <italic>
                  <tp:taxon-name><tp:taxon-name-part taxon-name-part-type="genus" reg="Triplophysa">T.</tp:taxon-name-part><tp:taxon-name-part taxon-name-part-type="species" reg="xiangshuingensis">xiangshuingensis</tp:taxon-name-part></tp:taxon-name>
                </italic>
              </td><td rowspan="1" colspan="1">Entire body</td><td rowspan="1" colspan="1">Normal</td><td rowspan="1" colspan="1">7.5</td><td rowspan="1" colspan="1">32.3</td><td rowspan="1" colspan="1">Emarginated</td><td rowspan="1" colspan="1">–</td><td rowspan="1" colspan="1">Absent</td><td rowspan="1" colspan="1">Complete</td><td rowspan="1" colspan="1">Degenerated</td><td rowspan="1" colspan="1">iii, 6</td><td rowspan="1" colspan="1">iii, 5</td><td rowspan="1" colspan="1">i, 9</td><td rowspan="1" colspan="1">i, 6</td><td rowspan="1" colspan="1">14</td><td rowspan="1" colspan="1">No</td><td rowspan="1" colspan="1">Yes</td><td rowspan="1" colspan="1">–</td></tr><tr><td rowspan="1" colspan="1">37</td><td rowspan="1" colspan="1">
                <italic>
                  <tp:taxon-name><tp:taxon-name-part taxon-name-part-type="genus" reg="Triplophysa">T.</tp:taxon-name-part><tp:taxon-name-part taxon-name-part-type="species" reg="xiangxiensis">xiangxiensis</tp:taxon-name-part></tp:taxon-name>
                </italic>
              </td><td rowspan="1" colspan="1">Absent</td><td rowspan="1" colspan="1">Absent</td><td rowspan="1" colspan="1">Absent</td><td rowspan="1" colspan="1">–</td><td rowspan="1" colspan="1">Emarginated</td><td rowspan="1" colspan="1">–</td><td rowspan="1" colspan="1">Absent</td><td rowspan="1" colspan="1">Complete</td><td rowspan="1" colspan="1">Developed</td><td rowspan="1" colspan="1">iii, 8</td><td rowspan="1" colspan="1">iii, 6</td><td rowspan="1" colspan="1">i, 11</td><td rowspan="1" colspan="1">i, 6</td><td rowspan="1" colspan="1">16</td><td rowspan="1" colspan="1">Yes</td><td rowspan="1" colspan="1">Yes</td><td rowspan="1" colspan="1">–</td></tr><tr><td rowspan="1" colspan="1">38</td><td rowspan="1" colspan="1">
                <italic>
                  <tp:taxon-name><tp:taxon-name-part taxon-name-part-type="genus" reg="Triplophysa">T.</tp:taxon-name-part><tp:taxon-name-part taxon-name-part-type="species" reg="xichouensis">xichouensis</tp:taxon-name-part></tp:taxon-name>
                </italic>
              </td><td rowspan="1" colspan="1">Entire body</td><td rowspan="1" colspan="1">Reduced</td><td rowspan="1" colspan="1">Absent</td><td rowspan="1" colspan="1">–</td><td rowspan="1" colspan="1">Truncated</td><td rowspan="1" colspan="1">Absent</td><td rowspan="1" colspan="1">Absent</td><td rowspan="1" colspan="1">Complete</td><td rowspan="1" colspan="1">Developed</td><td rowspan="1" colspan="1">iii, 8</td><td rowspan="1" colspan="1">ii, 6</td><td rowspan="1" colspan="1">i, 9–10</td><td rowspan="1" colspan="1">i, 5–6</td><td rowspan="1" colspan="1">16</td><td rowspan="1" colspan="1">Yes</td><td rowspan="1" colspan="1">Yes</td><td rowspan="1" colspan="1">4 + 36</td></tr><tr><td rowspan="1" colspan="1">39</td><td rowspan="1" colspan="1">
                <italic>
                  <tp:taxon-name><tp:taxon-name-part taxon-name-part-type="genus" reg="Triplophysa">T.</tp:taxon-name-part><tp:taxon-name-part taxon-name-part-type="species" reg="xuanweiensis">xuanweiensis</tp:taxon-name-part></tp:taxon-name>
                </italic>
              </td><td rowspan="1" colspan="1">Absent</td><td rowspan="1" colspan="1">Absent</td><td rowspan="1" colspan="1">Absent</td><td rowspan="1" colspan="1">–</td><td rowspan="1" colspan="1">Emarginated</td><td rowspan="1" colspan="1">–</td><td rowspan="1" colspan="1">Absent</td><td rowspan="1" colspan="1">Complete</td><td rowspan="1" colspan="1">Well developed</td><td rowspan="1" colspan="1">iii, 7–8</td><td rowspan="1" colspan="1">iii, 5</td><td rowspan="1" colspan="1">i, 10–12</td><td rowspan="1" colspan="1">i, 7–8</td><td rowspan="1" colspan="1">17–18</td><td rowspan="1" colspan="1">Yes</td><td rowspan="1" colspan="1">No</td><td rowspan="1" colspan="1">–</td></tr><tr><td rowspan="1" colspan="1">40</td><td rowspan="1" colspan="1">
                <italic>
                  <tp:taxon-name><tp:taxon-name-part taxon-name-part-type="genus" reg="Triplophysa">T.</tp:taxon-name-part><tp:taxon-name-part taxon-name-part-type="species" reg="yunnanensis">yunnanensis</tp:taxon-name-part></tp:taxon-name>
                </italic>
              </td><td rowspan="1" colspan="1">Entire body</td><td rowspan="1" colspan="1">Normal</td><td rowspan="1" colspan="1">7.2–8.3</td><td rowspan="1" colspan="1">27.0–27.8</td><td rowspan="1" colspan="1">Emarginated</td><td rowspan="1" colspan="1">Present</td><td rowspan="1" colspan="1">Present</td><td rowspan="1" colspan="1">Complete</td><td rowspan="1" colspan="1">Degenerated</td><td rowspan="1" colspan="1">iii, 7</td><td rowspan="1" colspan="1">iii, 5</td><td rowspan="1" colspan="1">i, 9–10</td><td rowspan="1" colspan="1">i, 7</td><td rowspan="1" colspan="1">15–16</td><td rowspan="1" colspan="1">No</td><td rowspan="1" colspan="1">Yes</td><td rowspan="1" colspan="1">–</td></tr><tr><td rowspan="1" colspan="1">41</td><td rowspan="1" colspan="1">
                <italic>
                  <tp:taxon-name><tp:taxon-name-part taxon-name-part-type="genus" reg="Triplophysa">T.</tp:taxon-name-part><tp:taxon-name-part taxon-name-part-type="species" reg="zhenfengensis">zhenfengensis</tp:taxon-name-part></tp:taxon-name>
                </italic>
              </td><td rowspan="1" colspan="1">Entire body</td><td rowspan="1" colspan="1">Normal</td><td rowspan="1" colspan="1">7.1–16.7</td><td rowspan="1" colspan="1">22.2–34.5</td><td rowspan="1" colspan="1">Truncated</td><td rowspan="1" colspan="1">–</td><td rowspan="1" colspan="1">Present</td><td rowspan="1" colspan="1">Complete</td><td rowspan="1" colspan="1">Degenerated</td><td rowspan="1" colspan="1">iii, 7</td><td rowspan="1" colspan="1">iii, 5</td><td rowspan="1" colspan="1">i, 9</td><td rowspan="1" colspan="1">i, 5–7</td><td rowspan="1" colspan="1">14–15</td><td rowspan="1" colspan="1">No</td><td rowspan="1" colspan="1">No</td><td rowspan="1" colspan="1">4 + 36</td></tr></tbody></table></table-wrap></tp:treatment-sec><ref-list><ref id="B43"><mixed-citation xmlns:xlink="http://www.w3.org/1999/xlink" xlink:type="simple"><person-group><name name-style="western"><surname>Wu</surname><given-names>WJ</given-names></name><name name-style="western"><surname>He</surname><given-names>AY</given-names></name><name name-style="western"><surname>Yang</surname><given-names>JX</given-names></name><name name-style="western"><surname>Du</surname><given-names>LN</given-names></name></person-group> (<year>2018b</year>) <article-title>Description of a new species of <italic><tp:taxon-name><tp:taxon-name-part taxon-name-part-type="genus">Triplophysa</tp:taxon-name-part></tp:taxon-name></italic> (<tp:taxon-name><tp:taxon-name-part taxon-name-part-type="subclass">Teleostei</tp:taxon-name-part></tp:taxon-name>: <tp:taxon-name><tp:taxon-name-part taxon-name-part-type="family">Nemacheilidae</tp:taxon-name-part></tp:taxon-name>) from Guizhou Province, China.</article-title><source>Journal of Fish Biology</source><volume>93</volume>(<issue>1</issue>): <fpage>88</fpage>–<lpage>94</lpage>. <ext-link xlink:href="10.1111/jfb.13670" ext-link-type="doi" xlink:type="simple">https://doi.org/10.1111/jfb.13670</ext-link></mixed-citation></ref><ref id="B29"><mixed-citation xmlns:xlink="http://www.w3.org/1999/xlink" xlink:type="simple"><person-group><name name-style="western"><surname>Liu</surname><given-names>F</given-names></name><name name-style="western"><surname>Zeng</surname><given-names>ZX</given-names></name><name name-style="western"><surname>Gong</surname><given-names>Z</given-names></name></person-group> (<year>2022</year>) <article-title>Two new hypogean species of <italic><tp:taxon-name><tp:taxon-name-part taxon-name-part-type="genus">Triplophysa</tp:taxon-name-part></tp:taxon-name></italic> (<tp:taxon-name><tp:taxon-name-part taxon-name-part-type="order">Cypriniformes</tp:taxon-name-part></tp:taxon-name>: <tp:taxon-name><tp:taxon-name-part taxon-name-part-type="family">Nemacheilidae</tp:taxon-name-part></tp:taxon-name>) from the River Yangtze drainage in Guizhou, China.</article-title><source>Journal of Vertebrate Biology</source><volume>71</volume>(<issue>22062</issue>): <fpage>22062</fpage>. <ext-link xlink:href="10.25225/jvb.22062" ext-link-type="doi" xlink:type="simple">https://doi.org/10.25225/jvb.22062</ext-link></mixed-citation></ref><ref id="B31"><mixed-citation xmlns:xlink="http://www.w3.org/1999/xlink" xlink:type="simple"><person-group><name name-style="western"><surname>Luo</surname><given-names>T</given-names></name><name name-style="western"><surname>Mao</surname><given-names>M-L</given-names></name><name name-style="western"><surname>Lan</surname><given-names>C-T</given-names></name><name name-style="western"><surname>Song</surname><given-names>L-X</given-names></name><name name-style="western"><surname>Zhao</surname><given-names>X-R</given-names></name><name name-style="western"><surname>Yu</surname><given-names>J</given-names></name><name name-style="western"><surname>Wang</surname><given-names>X-L</given-names></name><name name-style="western"><surname>Xiao</surname><given-names>N</given-names></name><name name-style="western"><surname>Zhou</surname><given-names>J-J</given-names></name><name name-style="western"><surname>Zhou</surname><given-names>J</given-names></name></person-group> (<year>2023</year>) <article-title>Four new hypogean species of the genus <italic><tp:taxon-name><tp:taxon-name-part taxon-name-part-type="genus">Triplophysa</tp:taxon-name-part></tp:taxon-name></italic> (<tp:taxon-name><tp:taxon-name-part taxon-name-part-type="superclass">Osteichthyes</tp:taxon-name-part></tp:taxon-name>, <tp:taxon-name><tp:taxon-name-part taxon-name-part-type="order">Cypriniformes</tp:taxon-name-part></tp:taxon-name>, <tp:taxon-name><tp:taxon-name-part taxon-name-part-type="family">Nemacheilidae</tp:taxon-name-part></tp:taxon-name>) from Guizhou Province, Southwest China, based on molecular and morphological data.</article-title><source>ZooKeys</source><volume>1185</volume>: <fpage>43</fpage>–<lpage>81</lpage>. <ext-link xlink:href="10.3897/zookeys.1185.105499" ext-link-type="doi" xlink:type="simple">https://doi.org/10.3897/zookeys.1185.105499</ext-link></mixed-citation></ref></ref-list></tp:taxon-treatment>
