# Supplementary material for: ﻿Two new hypogean species of the genus Triplophysa (Osteichthyes, Cypriniformes, Nemacheilidae) from Guizhou Province, Southwest China, with underestimated diversity
Source: Zookeys. 2024 Oct 9;1214:237–64. doi: 10.3897/zookeys.1214.122439 (PMC11484637; doi:10.3897/zookeys.1214.122439)
Supplement: XML Treatment for Triplophysa yaluwang [file zookeys.1214.122439-treatment2.xml]

<!DOCTYPE tp:taxon-treatment
  PUBLIC "-//TaxonX//DTD Taxonomic Treatment Publishing DTD v0 20100105//EN" "tax-treatment-NSO.dtd">
<tp:taxon-treatment xmlns:tp="http://www.plazi.org/taxpub"><tp:treatment-meta><kwd-group><label>Taxon classification</label><kwd>
                <named-content content-type="kingdom">Animalia</named-content>
              </kwd><kwd>
                <named-content content-type="order">Cypriniformes</named-content>
              </kwd><kwd>
                <named-content content-type="family">Nemacheilidae</named-content>
              </kwd></kwd-group><mixed-citation publication-type="journal"><person-group><name><surname>Lan</surname><given-names>Chang-Ting</given-names></name><name><surname>Wu</surname><given-names>Li</given-names></name><name><surname>Luo</surname><given-names>Tao</given-names></name><name><surname>Liu</surname><given-names>Ye-Wei</given-names></name><name><surname>Zhou</surname><given-names>Jia-Jun</given-names></name><name><surname>Yu</surname><given-names>Jing</given-names></name><name><surname>Zhao</surname><given-names>Xin-Rui</given-names></name><name><surname>Xiao</surname><given-names>Ning</given-names></name><name><surname>Zhou</surname><given-names>Jiang</given-names></name></person-group><article-title>﻿Two new hypogean species of the genus <italic><tp:taxon-name><tp:taxon-name-part taxon-name-part-type="genus" reg="Triplophysa">Triplophysa</tp:taxon-name-part></tp:taxon-name></italic> (<tp:taxon-name><tp:taxon-name-part taxon-name-part-type="superclass">Osteichthyes</tp:taxon-name-part></tp:taxon-name>, <tp:taxon-name><tp:taxon-name-part taxon-name-part-type="order">Cypriniformes</tp:taxon-name-part></tp:taxon-name>, <tp:taxon-name><tp:taxon-name-part taxon-name-part-type="family">Nemacheilidae</tp:taxon-name-part></tp:taxon-name>) from Guizhou Province, Southwest China, with underestimated diversity</article-title><source>Zookeys</source><day>09</day><month>10</month><year>2024</year><volume>1214</volume><fpage>237</fpage><lpage>264</lpage><pub-id pub-id-type="doi">10.3897/zookeys.1214.122439</pub-id></mixed-citation></tp:treatment-meta><tp:nomenclature><label>﻿</label><tp:taxon-name>
              <object-id xmlns:xlink="http://www.w3.org/1999/xlink" content-type="arpha" xlink:type="simple">E615223B-F2B0-5FB6-96BD-9D895AE03E23</object-id>
              <tp:taxon-name-part taxon-name-part-type="genus" reg="Triplophysa">Triplophysa</tp:taxon-name-part>
              <tp:taxon-name-part taxon-name-part-type="species" reg="yaluwang">yaluwang</tp:taxon-name-part>
              <object-id xmlns:xlink="http://www.w3.org/1999/xlink" content-type="zoobank" xlink:type="simple">https://zoobank.org/DE306B1B-F770-4E79-9B9E-400CEC202266</object-id>
            </tp:taxon-name><tp:taxon-authority>Lan, Liu, Zhou &amp; Zhou</tp:taxon-authority><tp:taxon-status xmlns:xlink="http://www.w3.org/1999/xlink" xlink:type="simple">sp. nov.</tp:taxon-status><xref ref-type="fig" rid="F6">Figs 6</xref><xref ref-type="fig" rid="F7">, 7</xref><xref ref-type="table" rid="T5">, Table 5</xref><xref ref-type="supplementary-material" rid="S1">, Suppl. material 1</xref></tp:nomenclature><tp:treatment-sec sec-type="type material" id="SECID0E3ZFK"><title>Type material.</title><p><bold><italic>Holotype</italic>.</bold> GZNU20240118001 (Fig. <xref ref-type="fig" rid="F6">6</xref>), 87.6 mm total length (<abbrev xmlns:xlink="http://www.w3.org/1999/xlink" xlink:title="total length" id="ABBRID0EL1FK" xlink:type="simple">TL</abbrev>), 73.9 mm standard length (SL), collected by Jia-Jun Zhou on 18 January 2024, in Xinzhai Village, Maoying Town, Ziyun County, Guizhou Province, China (<named-content xmlns:xlink="http://www.w3.org/1999/xlink" content-type="dwc:verbatimCoordinates" xlink:type="simple"><named-content content-type="geo-json" specific-use="{&#34;type&#34;:&#34;Point&#34;,&#34;coordinates&#34;:[106.079211,25.899088]}" id="NCID0ES1FK" xlink:type="simple">25.89908752°N, 106.07921141°E</named-content></named-content>, 1276 m a.s.l.; Fig. <xref ref-type="fig" rid="F1">1</xref>).</p><fig id="F6" position="float" orientation="portrait"><object-id xmlns:xlink="http://www.w3.org/1999/xlink" content-type="doi" xlink:type="simple">10.3897/zookeys.1214.122439.figure6</object-id><object-id xmlns:xlink="http://www.w3.org/1999/xlink" content-type="arpha" xlink:type="simple">1C637152-54BC-5A5D-85B6-C0C1B5C146F6</object-id><label>Figure 6.</label><caption><p>Morphological characteristics of holotype GZNU20240118001 of <italic><tp:taxon-name><tp:taxon-name-part taxon-name-part-type="genus" reg="Triplophysa">Triplophysa</tp:taxon-name-part><tp:taxon-name-part taxon-name-part-type="species" reg="yaluwang">yaluwang</tp:taxon-name-part></tp:taxon-name></italic> sp. nov. in preservative (10% formalin) <bold>A</bold> dorsal view <bold>B</bold> ventral view <bold>C</bold> lateral view <bold>D</bold> dorsal view of head <bold>E</bold> lateral view of head, and <bold>F</bold> ventral view of head.</p></caption><graphic xmlns:xlink="http://www.w3.org/1999/xlink" xlink:href="zookeys-1214-237_article-122439__-g006.jpg" position="float" orientation="portrait" xlink:type="simple" id="oo_1150826.jpg"><uri content-type="original_file" xlink:type="simple">https://binary.pensoft.net/fig/1150826</uri></graphic></fig><p><bold><italic>Paratypes</italic>.</bold> Four specimens from the same locality as the holotype: GZNU20240118002–118005, 54.1–83.9 mm SL, collected by Jia-Jun Zhou and Ye-Wei Liu on 27 September 2023.</p></tp:treatment-sec><tp:treatment-sec sec-type="diagnosis" id="SECID0EG3FK"><title>Diagnosis.</title><p><italic><tp:taxon-name><tp:taxon-name-part taxon-name-part-type="genus" reg="Triplophysa">Triplophysa</tp:taxon-name-part><tp:taxon-name-part taxon-name-part-type="species" reg="yaluwang">yaluwang</tp:taxon-name-part></tp:taxon-name></italic> sp. nov. is distinguished from other hypogean species of the genus <italic><tp:taxon-name><tp:taxon-name-part taxon-name-part-type="genus" reg="Triplophysa">Triplophysa</tp:taxon-name-part></tp:taxon-name></italic> by the following characteristics in combination: (1) body naked, scaleless, with irregular pale dark brownish brown markings, except ventral; (2) eyes reduced, diameter 4.6–6.1% of head length; (3) pelvic-fin tip reaching anus; (4) tip of pectoral fin not reaching to pelvic fin origin; (5) anterior and posterior nostrils closely set, with the anterior nostril elongated to a barbel-like tip; (6) tip of outrostral barbel extending backward, not reaching to anterior margin of eye; (7) lateral line complete; (8) posterior chamber of air bladder degenerated; and (9) dorsal-fin rays iii-7, pectoral-fin rays i-9, pelvic-fin rays i-5, anal-fin rays i-5, and 14 branched caudal-fin rays.</p></tp:treatment-sec><tp:treatment-sec sec-type="description" id="SECID0E53FK"><title>Description.</title><p>Morphological data of <italic><tp:taxon-name><tp:taxon-name-part taxon-name-part-type="genus" reg="Triplophysa">Triplophysa</tp:taxon-name-part><tp:taxon-name-part taxon-name-part-type="species" reg="yaluwang">yaluwang</tp:taxon-name-part></tp:taxon-name></italic> sp. nov. specimens are provided in Table <xref ref-type="table" rid="T5">5</xref> and Suppl. material <xref ref-type="supplementary-material" rid="S1">1</xref>. Body elongated and cylindrical, posterior portion gradually compressed from dorsal fin to caudal-fin base, with deepest body depth anterior to dorsal-fin origin, deepest body depth 12–16% of SL. Dorsal profile slightly convex from snout to dorsal-fin insertion, then straight from posterior portion of dorsal-fin origin to caudal-fin base. Ventral profile flat. Head short, length 26–27% of SL, slightly depressed and flattened, width slightly greater than depth (HW/HD = 1.1–1.3). Snout slightly pointed, and snout length 43–52% of HL. Mouth inferior and curved, mouth corner situated below anterior nostril, upper and lower lips smooth, lower lip with V-shaped median notch. Three pairs of barbels are present: inner rostral barbel long, length 16–27% of HL, backward extending to corner of mouth; out rostral barbel long, length 39–44% of HL, backward extending to beyond anterior margin of eyes. Maxillary barbel not extending to posterior margin of operculum, length 22–36% of HL. Anterior and posterior nostrils closely set, length 0.44–0.82 mm. Anterior nostril tube long, with an elongated short barbel-like tip, tip of posterior nostril extending backwards not reaching to anterior margin of eye. Eyes reduced, with diameter 5–6% of HL. Gill opening small, gill rakers not developed, nine inner gill rakers on first gill arch (<italic>n</italic> = 1).</p><p>Dorsal-fin rays iii-7, pectoral-fin rays i-9, pelvic-fin rays i-5–6, anal-fin rays i-5, 14 branched caudal-fin rays. Dorsal fin short, length 19–22% of SL, distal margin emarginated, origin anterior to pelvic-fin insertion and situated slightly posterior to the midpoint between snout tip and caudal-fin base, first branched ray longest, shorter than head length, tip of dorsal fin vertical to anus. Pectoral fin moderately developed, length 19–25% of SL, tip of pectoral fin extending backward almost to the midpoint between origin of pectoral and pelvic fin origins, not reaching to pelvic fin origin. Pelvic fin length 16–17% of SL, vertically aligned with second branched ray of dorsal fin, tips of pelvic fin reaching to anus. Anal fin length 16–18% of SL, distal margin truncated, origin close to anus, tips of anal fin not reaching caudal-fin base, distance between tips of anal fin and anus 2.2× the eye diameter. Caudal fin forked, upper lobe slightly longer than lower lobe, tips pointed, caudal peduncle length ~ 12 mm, caudal peduncle depth ~ 4.8 mm, with weak adipose crests along both dorsal and ventral sides. Total vertebrae: 40 (<italic>n</italic> = 1).</p><p>Cephalic lateral line system developed. Lateral line complete, exceeding tip of pectoral fin and reaching base of caudal fin. Two chambers of air bladder, anterior chamber dumbbell-shaped and membranous, open on both sides, slightly closed posteriorly; posterior chamber degenerated, slightly filling the body cavity, connected with anterior chamber by a long, slender tube.</p></tp:treatment-sec><tp:treatment-sec sec-type="Coloration" id="SECID0E54FK"><title>Coloration.</title><p>In cave water, living fish were semi-translucent with a pale pink body with irregular dark brownish brown patches on the Entire body (Fig. <xref ref-type="fig" rid="F7">7</xref>). After fixation in 10% formalin, the body color was white, and the dark brown color lightened (Fig. <xref ref-type="fig" rid="F6">6</xref>).</p><fig id="F7" position="float" orientation="portrait"><object-id xmlns:xlink="http://www.w3.org/1999/xlink" content-type="doi" xlink:type="simple">10.3897/zookeys.1214.122439.figure7</object-id><object-id xmlns:xlink="http://www.w3.org/1999/xlink" content-type="arpha" xlink:type="simple">08B1CEB9-73F0-5B10-BCFE-9A76D6A0FE14</object-id><label>Figure 7.</label><caption><p>Ecological photographs of <italic><tp:taxon-name><tp:taxon-name-part taxon-name-part-type="genus" reg="Triplophysa">Triplophysa</tp:taxon-name-part><tp:taxon-name-part taxon-name-part-type="species" reg="yaluwang">yaluwang</tp:taxon-name-part></tp:taxon-name></italic> sp. nov. and closely related species in life <bold>A</bold><italic><tp:taxon-name><tp:taxon-name-part taxon-name-part-type="genus" reg="Triplophysa">Triplophysa</tp:taxon-name-part><tp:taxon-name-part taxon-name-part-type="species" reg="yaluwang">yaluwang</tp:taxon-name-part></tp:taxon-name></italic> sp. nov. (paratype, GZNU20240118002) <bold>B</bold><italic><tp:taxon-name><tp:taxon-name-part taxon-name-part-type="genus" reg="Triplophysa">Triplophysa</tp:taxon-name-part><tp:taxon-name-part taxon-name-part-type="species" reg="yaluwang">yaluwang</tp:taxon-name-part></tp:taxon-name></italic> sp. nov. (paratype, GZNU20240118005), and <bold>C</bold><italic><tp:taxon-name><tp:taxon-name-part taxon-name-part-type="genus" reg="Triplophysa">T.</tp:taxon-name-part><tp:taxon-name-part taxon-name-part-type="species" reg="guizhouensis">guizhouensis</tp:taxon-name-part></tp:taxon-name></italic>.</p></caption><graphic xmlns:xlink="http://www.w3.org/1999/xlink" xlink:href="zookeys-1214-237_article-122439__-g007.jpg" position="float" orientation="portrait" xlink:type="simple" id="oo_1150827.jpg"><uri content-type="original_file" xlink:type="simple">https://binary.pensoft.net/fig/1150827</uri></graphic></fig></tp:treatment-sec><tp:treatment-sec sec-type="variation" id="SECID0ELAGK"><title>Variations.</title><p>Among the five specimens collected, GZNU20240118002–118004 are essentially identical to the holotype in fin characteristics and body coloration. GZNU20240118005 differs from the holotype by the absence of body pigmentation and the absence of the eye (Fig. <xref ref-type="fig" rid="F7">7</xref>).</p></tp:treatment-sec><tp:treatment-sec sec-type="description" id="SECID0EVAGK"><title>Secondary sex characteristics.</title><p>Secondary sex characteristics were not observed in the specimens of <italic><tp:taxon-name><tp:taxon-name-part taxon-name-part-type="genus" reg="Triplophysa">Triplophysa</tp:taxon-name-part><tp:taxon-name-part taxon-name-part-type="species" reg="yaluwang">yaluwang</tp:taxon-name-part></tp:taxon-name></italic> sp. nov.</p></tp:treatment-sec><tp:treatment-sec sec-type="comparisons" id="SECID0EGBGK"><title>Comparisons.</title><p>Detailed morphological comparative data of <italic><tp:taxon-name><tp:taxon-name-part taxon-name-part-type="genus" reg="Triplophysa">Triplophysa</tp:taxon-name-part><tp:taxon-name-part taxon-name-part-type="species" reg="yaluwang">yaluwang</tp:taxon-name-part></tp:taxon-name></italic> sp. nov. with <italic><tp:taxon-name><tp:taxon-name-part taxon-name-part-type="genus" reg="Triplophysa">Triplophysa</tp:taxon-name-part><tp:taxon-name-part taxon-name-part-type="species" reg="ziyunensis">ziyunensis</tp:taxon-name-part></tp:taxon-name></italic> sp. nov. and the 39 hypogean species of <italic><tp:taxon-name><tp:taxon-name-part taxon-name-part-type="genus" reg="Triplophysa">Triplophysa</tp:taxon-name-part></tp:taxon-name></italic> are given in Table <xref ref-type="table" rid="T2">2</xref>. <italic><tp:taxon-name><tp:taxon-name-part taxon-name-part-type="genus" reg="Triplophysa">Triplophysa</tp:taxon-name-part><tp:taxon-name-part taxon-name-part-type="species" reg="yaluwang">yaluwang</tp:taxon-name-part></tp:taxon-name></italic> sp. nov. is genetically close to <italic><tp:taxon-name><tp:taxon-name-part taxon-name-part-type="genus" reg="Triplophysa">T.</tp:taxon-name-part><tp:taxon-name-part taxon-name-part-type="species" reg="guizhouensis">guizhouensis</tp:taxon-name-part></tp:taxon-name></italic>, <italic><tp:taxon-name><tp:taxon-name-part taxon-name-part-type="genus" reg="Triplophysa">T.</tp:taxon-name-part><tp:taxon-name-part taxon-name-part-type="species" reg="longliensis">longliensis</tp:taxon-name-part></tp:taxon-name></italic>, and <italic><tp:taxon-name><tp:taxon-name-part taxon-name-part-type="genus" reg="Triplophysa">T.</tp:taxon-name-part><tp:taxon-name-part taxon-name-part-type="species" reg="sanduensis">sanduensis</tp:taxon-name-part></tp:taxon-name></italic>, but it can be distinguished in combination with morphological characteristics.</p><p><italic><tp:taxon-name><tp:taxon-name-part taxon-name-part-type="genus" reg="Triplophysa">Triplophysa</tp:taxon-name-part><tp:taxon-name-part taxon-name-part-type="species" reg="yaluwang">yaluwang</tp:taxon-name-part></tp:taxon-name></italic> sp. nov. can be distinguished from <italic><tp:taxon-name><tp:taxon-name-part taxon-name-part-type="genus" reg="Triplophysa">Triplophysa</tp:taxon-name-part><tp:taxon-name-part taxon-name-part-type="species" reg="ziyunensis">ziyunensis</tp:taxon-name-part></tp:taxon-name></italic> sp. nov. by having dorsal fin distal margin being emarginated (vs truncated), total vertebrae 40 (vs 39), seven branched dorsal fin rays (vs 8), nine branched pectoral fin rays (vs 10), and 14 branched caudal fin rays (vs 16).</p><p><italic><tp:taxon-name><tp:taxon-name-part taxon-name-part-type="genus" reg="Triplophysa">Triplophysa</tp:taxon-name-part><tp:taxon-name-part taxon-name-part-type="species" reg="yaluwang">yaluwang</tp:taxon-name-part></tp:taxon-name></italic> sp. nov. is distinguished from <italic><tp:taxon-name><tp:taxon-name-part taxon-name-part-type="genus" reg="Triplophysa">T.</tp:taxon-name-part><tp:taxon-name-part taxon-name-part-type="species" reg="longliensis">longliensis</tp:taxon-name-part></tp:taxon-name></italic> by having eyes reduced, small diameter 4.6–6.1% of HL (vs normal, diameter 9.5–11.5% of HL), interorbital width, 24.3–26.0% of HL (vs 31.4–37.5 of HL), total vertebrae 40 (vs 42), degenerated posterior chamber of air bladder (vs developed), seven branched dorsal-fin rays (vs 8), nine branched pectoral-fin rays (vs 10), and 14 branched caudal-fin rays (vs 15–16).</p><p><italic><tp:taxon-name><tp:taxon-name-part taxon-name-part-type="genus" reg="Triplophysa">Triplophysa</tp:taxon-name-part><tp:taxon-name-part taxon-name-part-type="species" reg="yaluwang">yaluwang</tp:taxon-name-part></tp:taxon-name></italic> sp. nov. is distinguished from <italic><tp:taxon-name><tp:taxon-name-part taxon-name-part-type="genus" reg="Triplophysa">T.</tp:taxon-name-part><tp:taxon-name-part taxon-name-part-type="species" reg="sanduensis">sanduensis</tp:taxon-name-part></tp:taxon-name></italic> by having eyes reduced, small diameter 4.6–6.1% of HL (vs normal, diameter 11.9–15.4% of HL), interorbital width, 24.3–26.0% of HL (vs 31.2–40.2 of HL), total vertebrae 40 (vs 41), dorsal-fin rays, iii, 7 (vs ii, 8–9), three unbranched anal-fin rays (vs 1), 14 branched caudal-fin rays (vs 17–18), and tip of pelvic fin reaching anus (vs not reaching anus).</p><p><italic><tp:taxon-name><tp:taxon-name-part taxon-name-part-type="genus" reg="Triplophysa">Triplophysa</tp:taxon-name-part><tp:taxon-name-part taxon-name-part-type="species" reg="yaluwang">yaluwang</tp:taxon-name-part></tp:taxon-name></italic> sp. nov. differs from <italic><tp:taxon-name><tp:taxon-name-part taxon-name-part-type="genus" reg="Triplophysa">T.</tp:taxon-name-part><tp:taxon-name-part taxon-name-part-type="species" reg="guizhouensis">guizhouensis</tp:taxon-name-part></tp:taxon-name></italic> by having eyes reduced, diameter 4.6–6.1% of HL (vs normal, diameter 9.4–12.1% of HL), dorsal fin distal margin being emarginated (vs truncated), body scaleless (vs body covered by sparse scales), degenerated posterior chamber of air bladder (vs developed), seven branched dorsal fin rays (vs 8), five branched anal-fin rays (vs 6), and tip of pelvic fin reaching anus (vs not reaching anus).</p></tp:treatment-sec><tp:treatment-sec sec-type="ecology" id="SECID0EZGGK"><title>Ecology and distribution.</title><p>The new species <italic><tp:taxon-name><tp:taxon-name-part taxon-name-part-type="genus" reg="Triplophysa">Triplophysa</tp:taxon-name-part><tp:taxon-name-part taxon-name-part-type="species" reg="yaluwang">yaluwang</tp:taxon-name-part></tp:taxon-name></italic> sp. nov. was found in one cave far from the village of Xinzhai Village, Maoying Town, Ziyun County, Guizhou Province, China (Fig. <xref ref-type="fig" rid="F1">1</xref>), in a water system where the underground river is a tributary of the Hongshui River. The cave habitat is a vertical shaft with an entrance located halfway up the mountainside. The underground river is approximately 150 m deep from the entrance, and the accessible portion is around 200 m long, 3 m wide, and 1–2 m deep. In this cave, the new species is sympatric with <italic><tp:taxon-name><tp:taxon-name-part taxon-name-part-type="genus" reg="Sinocyclocheilus">Sinocyclocheilus</tp:taxon-name-part><tp:taxon-name-part taxon-name-part-type="species" reg="multipunctatus">multipunctatus</tp:taxon-name-part></tp:taxon-name></italic> and some unnamed spiders.</p></tp:treatment-sec><tp:treatment-sec sec-type="remarks" id="SECID0EZHGK"><title>Remarks.</title><p>The new species, <italic><tp:taxon-name><tp:taxon-name-part taxon-name-part-type="genus" reg="Triplophysa">Triplophysa</tp:taxon-name-part><tp:taxon-name-part taxon-name-part-type="species" reg="yaluwang">yaluwang</tp:taxon-name-part></tp:taxon-name></italic> sp. nov., inhabits the underground rivers of the type locality. Eyes are present and reduced, and with irregular dark brownish brown patches on the head and body. Therefore, this species can be considered as a stygophile fish within the hypogean group of the genus <italic><tp:taxon-name><tp:taxon-name-part taxon-name-part-type="genus" reg="Triplophysa">Triplophysa</tp:taxon-name-part></tp:taxon-name></italic>.</p></tp:treatment-sec><tp:treatment-sec sec-type="etymology" id="SECID0ERIGK"><title>Etymology.</title><p>The specific epithet <italic><tp:taxon-name><tp:taxon-name-part taxon-name-part-type="genus" reg="Triplophysa"/><tp:taxon-name-part taxon-name-part-type="species" reg="yaluwang">yaluwang</tp:taxon-name-part></tp:taxon-name></italic> comes from King Yalu, a hero to the Miao people of Ziyun County, Guizhou Province, China, where the type locality is found. He was the 18<sup>th</sup> generation leader of the Miao ancestors in western China and led the Miao people through many trials and tribulations. He eventually carved out a suitable land for his people to live in near the type locality. His deeds have been preserved in the form of a song, which has been organized into the first full-length heroic epic of the Hmong, King Yalu. We propose the common English name “King Yalu high-plateau loach” and the Chinese name “Yà Lǔ Wáng Gāo Yuán Qīu (亚鲁王高原鳅)”.</p></tp:treatment-sec><tp:treatment-sec><!--Section generated to contain objects referenced in tp:taxon-treatment.--><table-wrap id="T5" position="float" orientation="portrait"><label>Table 5.</label><caption><p>Morphological comparison of <italic><tp:taxon-name><tp:taxon-name-part taxon-name-part-type="genus" reg="Triplophysa">Triplophysa</tp:taxon-name-part><tp:taxon-name-part taxon-name-part-type="species" reg="ziyunensis">ziyunensis</tp:taxon-name-part></tp:taxon-name></italic> sp. nov. (<italic>TZ</italic>), <italic><tp:taxon-name><tp:taxon-name-part taxon-name-part-type="genus" reg="Triplophysa">Triplophysa</tp:taxon-name-part><tp:taxon-name-part taxon-name-part-type="species" reg="yaluwang">yaluwang</tp:taxon-name-part></tp:taxon-name></italic> sp. nov. (<italic>TY</italic>), <italic><tp:taxon-name><tp:taxon-name-part taxon-name-part-type="genus" reg="Triplophysa">T.</tp:taxon-name-part><tp:taxon-name-part taxon-name-part-type="species" reg="wudangensis">wudangensis</tp:taxon-name-part></tp:taxon-name></italic> (<italic>TW</italic>), <italic><tp:taxon-name><tp:taxon-name-part taxon-name-part-type="genus" reg="Triplophysa">T.</tp:taxon-name-part><tp:taxon-name-part taxon-name-part-type="species" reg="rosa">rosa</tp:taxon-name-part></tp:taxon-name></italic> (<italic>TR</italic>), <italic><tp:taxon-name><tp:taxon-name-part taxon-name-part-type="genus" reg="Triplophysa">T.</tp:taxon-name-part><tp:taxon-name-part taxon-name-part-type="species" reg="qingzhenensis">qingzhenensis</tp:taxon-name-part></tp:taxon-name></italic> (<italic>TQ</italic>), and <italic><tp:taxon-name><tp:taxon-name-part taxon-name-part-type="genus" reg="Triplophysa">T.</tp:taxon-name-part><tp:taxon-name-part taxon-name-part-type="species" reg="guizhouensis">guizhouensis</tp:taxon-name-part></tp:taxon-name></italic> (<italic>TG</italic>). All units in mm. <italic>P</italic>-values are at the 95% significance level.</p></caption><table id="TID0EXSGK" rules="all"><tbody><tr><th rowspan="2" colspan="1"/><th rowspan="1" colspan="2"><italic><tp:taxon-name><tp:taxon-name-part taxon-name-part-type="genus" reg="Triplophysa">T.</tp:taxon-name-part><tp:taxon-name-part taxon-name-part-type="species" reg="ziyunensis">ziyunensis</tp:taxon-name-part></tp:taxon-name></italic> sp. nov.</th><th rowspan="1" colspan="2"><italic><tp:taxon-name><tp:taxon-name-part taxon-name-part-type="genus" reg="Triplophysa">T.</tp:taxon-name-part><tp:taxon-name-part taxon-name-part-type="species" reg="yaluwang">yaluwang</tp:taxon-name-part></tp:taxon-name></italic> sp. nov.</th><th rowspan="1" colspan="2">
                  <italic>
                    <tp:taxon-name><tp:taxon-name-part taxon-name-part-type="genus" reg="Triplophysa">T.</tp:taxon-name-part><tp:taxon-name-part taxon-name-part-type="species" reg="wudangensis">wudangensis</tp:taxon-name-part></tp:taxon-name>
                  </italic>
                </th><th rowspan="1" colspan="2">
                  <italic>
                    <tp:taxon-name><tp:taxon-name-part taxon-name-part-type="genus" reg="Triplophysa">T.</tp:taxon-name-part><tp:taxon-name-part taxon-name-part-type="species" reg="rosa">rosa</tp:taxon-name-part></tp:taxon-name>
                  </italic>
                </th><th rowspan="1" colspan="2">
                  <italic>
                    <tp:taxon-name><tp:taxon-name-part taxon-name-part-type="genus" reg="Triplophysa">T.</tp:taxon-name-part><tp:taxon-name-part taxon-name-part-type="species" reg="qingzhenensis">qingzhenensis</tp:taxon-name-part></tp:taxon-name>
                  </italic>
                </th><th rowspan="1" colspan="2">
                  <italic>
                    <tp:taxon-name><tp:taxon-name-part taxon-name-part-type="genus" reg="Triplophysa">T.</tp:taxon-name-part><tp:taxon-name-part taxon-name-part-type="species" reg="guizhouensis">guizhouensis</tp:taxon-name-part></tp:taxon-name>
                  </italic>
                </th><th rowspan="2" colspan="1">
                  TY vs TG</th><th rowspan="2" colspan="1">
                  TZ vs TW</th><th rowspan="2" colspan="1">
                  TZ vs TR</th><th rowspan="2" colspan="1">
                  TZ vs TQ</th></tr><tr><th rowspan="1" colspan="1">Range</th><th rowspan="1" colspan="1">Mean ± SD</th><th rowspan="1" colspan="1">Range</th><th rowspan="1" colspan="1">Mean ± SD</th><th rowspan="1" colspan="1">Range</th><th rowspan="1" colspan="1">Mean ± SD</th><th rowspan="1" colspan="1">Range</th><th rowspan="1" colspan="1">Mean ± SD</th><th rowspan="1" colspan="1">Range</th><th rowspan="1" colspan="1">Mean ± SD</th><th rowspan="1" colspan="1">Range</th><th rowspan="1" colspan="1">Mean ± SD</th></tr><tr><td rowspan="1" colspan="1">Total length</td><td rowspan="1" colspan="1">78.6–120.0</td><td rowspan="1" colspan="1">103.8 ± 16.3</td><td rowspan="1" colspan="1">66.5–99.4</td><td rowspan="1" colspan="1">77.4 ± 15.3</td><td rowspan="1" colspan="1">73.4–85.9</td><td rowspan="1" colspan="1">79.5 ± 6.3</td><td rowspan="1" colspan="1">62.3–130.8</td><td rowspan="1" colspan="1">91.8 ± 23.8</td><td rowspan="1" colspan="1">84.6–123.3</td><td rowspan="1" colspan="1">109.6 ± 14.0</td><td rowspan="1" colspan="1">54.9–88.1</td><td rowspan="1" colspan="1">75.5 ± 12.2</td><td rowspan="1" colspan="1">0.808</td><td rowspan="1" colspan="1">0.101</td><td rowspan="1" colspan="1">0.386</td><td rowspan="1" colspan="1">0.38</td></tr><tr><td rowspan="1" colspan="1">Standard length</td><td rowspan="1" colspan="1">63.3–100.1</td><td rowspan="1" colspan="1">85.2 ± 14.4</td><td rowspan="1" colspan="1">54.1–83.9</td><td rowspan="1" colspan="1">64.3 ± 13.7</td><td rowspan="1" colspan="1">59.8–66.8</td><td rowspan="1" colspan="1">63.7 ± 3.6</td><td rowspan="1" colspan="1">49.8–104.3</td><td rowspan="1" colspan="1">74.0 ± 19.0</td><td rowspan="1" colspan="1">72.2–103</td><td rowspan="1" colspan="1">91.7 ± 11.4</td><td rowspan="1" colspan="1">45.8–72.8</td><td rowspan="1" colspan="1">62.5 ± 9.9</td><td rowspan="1" colspan="1">0.935</td><td rowspan="1" colspan="1">0.101</td><td rowspan="1" colspan="1">0.317</td><td rowspan="1" colspan="1">0.38</td></tr><tr><td rowspan="1" colspan="1">Head length</td><td rowspan="1" colspan="1">17.4–26.2</td><td rowspan="1" colspan="1">22.5 ± 3.6</td><td rowspan="1" colspan="1">13.4–19.7</td><td rowspan="1" colspan="1">15.3 ± 2.8</td><td rowspan="1" colspan="1">11.5–12.9</td><td rowspan="1" colspan="1">12.3 ± 0.7</td><td rowspan="1" colspan="1">14.7–28.6</td><td rowspan="1" colspan="1">21.0 ± 4.8</td><td rowspan="1" colspan="1">15.8–24.4</td><td rowspan="1" colspan="1">21.2 ± 3.2</td><td rowspan="1" colspan="1">6.2–16.7</td><td rowspan="1" colspan="1">13.3 ± 3.7</td><td rowspan="1" colspan="1">0.372</td><td rowspan="1" colspan="1">0.025</td><td rowspan="1" colspan="1">0.463</td><td rowspan="1" colspan="1">0.464</td></tr><tr><td rowspan="1" colspan="1">Head depth</td><td rowspan="1" colspan="1">8.6–11.9</td><td rowspan="1" colspan="1">10.5 ± 1.5</td><td rowspan="1" colspan="1">6.1–9.8</td><td rowspan="1" colspan="1">7.4 ± 1.7</td><td rowspan="1" colspan="1">6.6–7.4</td><td rowspan="1" colspan="1">7.0 ± 0.4</td><td rowspan="1" colspan="1">6.8–16.1</td><td rowspan="1" colspan="1">10.4 ± 3.0</td><td rowspan="1" colspan="1">8.6–12.9</td><td rowspan="1" colspan="1">11.3 ± 1.7</td><td rowspan="1" colspan="1">5.8–8.3</td><td rowspan="1" colspan="1">7.2 ± 0.9</td><td rowspan="1" colspan="1">0.935</td><td rowspan="1" colspan="1">0.025</td><td rowspan="1" colspan="1">0.739</td><td rowspan="1" colspan="1">0.188</td></tr><tr><td rowspan="1" colspan="1">Head width</td><td rowspan="1" colspan="1">10.5–16.1</td><td rowspan="1" colspan="1">12.9 ± 2.6</td><td rowspan="1" colspan="1">6.9–12.4</td><td rowspan="1" colspan="1">9.0 ± 2.4</td><td rowspan="1" colspan="1">8.2–9.2</td><td rowspan="1" colspan="1">8.8 ± 0.5</td><td rowspan="1" colspan="1">8.8–17.2</td><td rowspan="1" colspan="1">11.8 ± 2.6</td><td rowspan="1" colspan="1">10.2–15.8</td><td rowspan="1" colspan="1">13.5 ± 2.0</td><td rowspan="1" colspan="1">7.1–10.9</td><td rowspan="1" colspan="1">9.4 ± 1.3</td><td rowspan="1" colspan="1">0.57</td><td rowspan="1" colspan="1">0.025</td><td rowspan="1" colspan="1">0.386</td><td rowspan="1" colspan="1">0.884</td></tr><tr><td rowspan="1" colspan="1">Snout length</td><td rowspan="1" colspan="1">8.6–12</td><td rowspan="1" colspan="1">10.4 ± 1.6</td><td rowspan="1" colspan="1">0.0–9.3</td><td rowspan="1" colspan="1">6.0 ± 3.7</td><td rowspan="1" colspan="1">6.2–7</td><td rowspan="1" colspan="1">6.6 ± 0.4</td><td rowspan="1" colspan="1">7.3–10.4</td><td rowspan="1" colspan="1">8.7 ± 1.3</td><td rowspan="1" colspan="1">7.9–12.3</td><td rowspan="1" colspan="1">10.7 ± 1.7</td><td rowspan="1" colspan="1">5.2–7.4</td><td rowspan="1" colspan="1">6.4 ± 0.8</td><td rowspan="1" colspan="1">0.935</td><td rowspan="1" colspan="1">0.025</td><td rowspan="1" colspan="1">0.142</td><td rowspan="1" colspan="1">0.941</td></tr><tr><td rowspan="1" colspan="1">Eye diameter</td><td rowspan="1" colspan="1">0.4–1.2</td><td rowspan="1" colspan="1">0.9 ± 0.3</td><td rowspan="1" colspan="1">0.0–1.1</td><td rowspan="1" colspan="1">0.7 ± 0.4</td><td rowspan="1" colspan="1">0.6–0.7</td><td rowspan="1" colspan="1">0.6 ± 0.1</td><td rowspan="1" colspan="1">0.0–0.4</td><td rowspan="1" colspan="1">0.0 ± 0.1</td><td rowspan="1" colspan="1">0.2–0.3</td><td rowspan="1" colspan="1">0.2 ± 0.1</td><td rowspan="1" colspan="1">1.7–2.3</td><td rowspan="1" colspan="1">1.9 ± 0.2</td><td rowspan="1" colspan="1">0.004</td><td rowspan="1" colspan="1">0.227</td><td rowspan="1" colspan="1">0.001</td><td rowspan="1" colspan="1">0.003</td></tr><tr><td rowspan="1" colspan="1">Interorbital distance</td><td rowspan="1" colspan="1">4.5–6.5</td><td rowspan="1" colspan="1">5.4 ± 0.9</td><td rowspan="1" colspan="1">0.0–5</td><td rowspan="1" colspan="1">3.2 ± 1.9</td><td rowspan="1" colspan="1">4.0–4.5</td><td rowspan="1" colspan="1">4.3 ± 0.2</td><td rowspan="1" colspan="1">4.7–6.8</td><td rowspan="1" colspan="1">5.7 ± 0.9</td><td rowspan="1" colspan="1">5.1–7.7</td><td rowspan="1" colspan="1">6.8 ± 1.0</td><td rowspan="1" colspan="1">2.1–4.3</td><td rowspan="1" colspan="1">3.3 ± 0.9</td><td rowspan="1" colspan="1">0.685</td><td rowspan="1" colspan="1">0.025</td><td rowspan="1" colspan="1">0.327</td><td rowspan="1" colspan="1">0.028</td></tr><tr><td rowspan="1" colspan="1">Body depth</td><td rowspan="1" colspan="1">9.4–14.7</td><td rowspan="1" colspan="1">12.2 ± 2.3</td><td rowspan="1" colspan="1">6.5–13.5</td><td rowspan="1" colspan="1">9.1 ± 2.8</td><td rowspan="1" colspan="1">6.6–7.3</td><td rowspan="1" colspan="1">7.0 ± 0.4</td><td rowspan="1" colspan="1">5.9–17.2</td><td rowspan="1" colspan="1">10.2 ± 3.9</td><td rowspan="1" colspan="1">11.7–17</td><td rowspan="1" colspan="1">14.8 ± 1.9</td><td rowspan="1" colspan="1">6.3–11.2</td><td rowspan="1" colspan="1">8.8 ± 1.7</td><td rowspan="1" colspan="1">0.935</td><td rowspan="1" colspan="1">0.025</td><td rowspan="1" colspan="1">0.162</td><td rowspan="1" colspan="1">0.057</td></tr><tr><td rowspan="1" colspan="1">Body width</td><td rowspan="1" colspan="1">7.6–13.2</td><td rowspan="1" colspan="1">10.6 ± 2.5</td><td rowspan="1" colspan="1">8.1–9.1</td><td rowspan="1" colspan="1">8.5 ± 0.4</td><td rowspan="1" colspan="1">4.8–5.4</td><td rowspan="1" colspan="1">5.1 ± 0.3</td><td rowspan="1" colspan="1">4.3–14.7</td><td rowspan="1" colspan="1">7.9 ± 3.4</td><td rowspan="1" colspan="1">10.6–15.6</td><td rowspan="1" colspan="1">13.3 ± 1.9</td><td rowspan="1" colspan="1">5.8–9.8</td><td rowspan="1" colspan="1">7.3 ± 1.4</td><td rowspan="1" colspan="1">0.062</td><td rowspan="1" colspan="1">0.025</td><td rowspan="1" colspan="1">0.096</td><td rowspan="1" colspan="1">0.057</td></tr><tr><td rowspan="1" colspan="1">Maxillary barbel length</td><td rowspan="1" colspan="1">6.0–9.5</td><td rowspan="1" colspan="1">8.5 ± 1.5</td><td rowspan="1" colspan="1">3.0–6.8</td><td rowspan="1" colspan="1">4.9 ± 1.4</td><td rowspan="1" colspan="1">5.2–5.9</td><td rowspan="1" colspan="1">5.6 ± 0.3</td><td rowspan="1" colspan="1">5.1–10.3</td><td rowspan="1" colspan="1">7.5 ± 2.0</td><td rowspan="1" colspan="1">5.5–9.5</td><td rowspan="1" colspan="1">7.6 ± 1.3</td><td rowspan="1" colspan="1">3.9–6.4</td><td rowspan="1" colspan="1">5.2 ± 0.8</td><td rowspan="1" colspan="1">0.745</td><td rowspan="1" colspan="1">0.025</td><td rowspan="1" colspan="1">0.549</td><td rowspan="1" colspan="1">0.188</td></tr><tr><td rowspan="1" colspan="1">Outrostral barbel length</td><td rowspan="1" colspan="1">10.1–14.5</td><td rowspan="1" colspan="1">12.1 ± 1.8</td><td rowspan="1" colspan="1">5.3–8.1</td><td rowspan="1" colspan="1">6.4 ± 1.3</td><td rowspan="1" colspan="1">7.2–8.0</td><td rowspan="1" colspan="1">7.6 ± 0.4</td><td rowspan="1" colspan="1">6.5–10.6</td><td rowspan="1" colspan="1">8.4 ± 1.5</td><td rowspan="1" colspan="1">6.7–10.6</td><td rowspan="1" colspan="1">8.9 ± 1.3</td><td rowspan="1" colspan="1">4.6–7.7</td><td rowspan="1" colspan="1">6.2 ± 1.0</td><td rowspan="1" colspan="1">0.935</td><td rowspan="1" colspan="1">0.025</td><td rowspan="1" colspan="1">0.006</td><td rowspan="1" colspan="1">0.008</td></tr><tr><td rowspan="1" colspan="1">Inrostral barbel length</td><td rowspan="1" colspan="1">4.6–7</td><td rowspan="1" colspan="1">5.7 ± 0.9</td><td rowspan="1" colspan="1">2.2–4.5</td><td rowspan="1" colspan="1">3.5 ± 1.0</td><td rowspan="1" colspan="1">3.1–3.5</td><td rowspan="1" colspan="1">3.3 ± 0.2</td><td rowspan="1" colspan="1">3.2–6.5</td><td rowspan="1" colspan="1">4.5 ± 1.1</td><td rowspan="1" colspan="1">3.8–5.4</td><td rowspan="1" colspan="1">4.7 ± 0.6</td><td rowspan="1" colspan="1">2.8–3.9</td><td rowspan="1" colspan="1">3.3 ± 0.4</td><td rowspan="1" colspan="1">0.465</td><td rowspan="1" colspan="1">0.025</td><td rowspan="1" colspan="1">0.039</td><td rowspan="1" colspan="1">0.028</td></tr><tr><td rowspan="1" colspan="1">Dorsal-fin length</td><td rowspan="1" colspan="1">15.0–22.6</td><td rowspan="1" colspan="1">19.2 ± 3.2</td><td rowspan="1" colspan="1">11.1–16.1</td><td rowspan="1" colspan="1">13.0 ± 2.3</td><td rowspan="1" colspan="1">28.3–31.7</td><td rowspan="1" colspan="1">30.2 ± 1.7</td><td rowspan="1" colspan="1">13.4–26.9</td><td rowspan="1" colspan="1">18.2 ± 4.3</td><td rowspan="1" colspan="1">12.3–20.1</td><td rowspan="1" colspan="1">16.8 ± 2.9</td><td rowspan="1" colspan="1">9.0–14.4</td><td rowspan="1" colspan="1">12.6 ± 1.8</td><td rowspan="1" colspan="1">0.935</td><td rowspan="1" colspan="1">0.025</td><td rowspan="1" colspan="1">0.463</td><td rowspan="1" colspan="1">0.242</td></tr><tr><td rowspan="1" colspan="1">Dorsal-fin base length</td><td rowspan="1" colspan="1">9.6–13.4</td><td rowspan="1" colspan="1">11.8 ± 1.6</td><td rowspan="1" colspan="1">5.9–10.3</td><td rowspan="1" colspan="1">7.8 ± 1.8</td><td rowspan="1" colspan="1">7.3–8.2</td><td rowspan="1" colspan="1">7.8 ± 0.5</td><td rowspan="1" colspan="1">7.4–15.8</td><td rowspan="1" colspan="1">10.7 ± 3.2</td><td rowspan="1" colspan="1">7.9–9.6</td><td rowspan="1" colspan="1">8.8 ± 0.6</td><td rowspan="1" colspan="1">5.6–9.5</td><td rowspan="1" colspan="1">8.1 ± 1.3</td><td rowspan="1" colspan="1">0.808</td><td rowspan="1" colspan="1">0.025</td><td rowspan="1" colspan="1">0.463</td><td rowspan="1" colspan="1">0.005</td></tr><tr><td rowspan="1" colspan="1">Pectoral-fin length</td><td rowspan="1" colspan="1">13.7–21.7</td><td rowspan="1" colspan="1">18.5 ± 3.0</td><td rowspan="1" colspan="1">11.3–16.8</td><td rowspan="1" colspan="1">13.6 ± 2.2</td><td rowspan="1" colspan="1">12–13.4</td><td rowspan="1" colspan="1">12.8 ± 0.7</td><td rowspan="1" colspan="1">14.4–35.9</td><td rowspan="1" colspan="1">21.0 ± 6.6</td><td rowspan="1" colspan="1">14.3–21.7</td><td rowspan="1" colspan="1">17.9 ± 2.6</td><td rowspan="1" colspan="1">7.4–12.2</td><td rowspan="1" colspan="1">10.3 ± 1.6</td><td rowspan="1" colspan="1">0.019</td><td rowspan="1" colspan="1">0.025</td><td rowspan="1" colspan="1">0.386</td><td rowspan="1" colspan="1">0.661</td></tr><tr><td rowspan="1" colspan="1">Anal-fin length</td><td rowspan="1" colspan="1">11.9–18.2</td><td rowspan="1" colspan="1">15.6 ± 2.6</td><td rowspan="1" colspan="1">9.2–13.5</td><td rowspan="1" colspan="1">10.7 ± 1.9</td><td rowspan="1" colspan="1">9.8–10.9</td><td rowspan="1" colspan="1">10.4 ± 0.6</td><td rowspan="1" colspan="1">9.5–25.3</td><td rowspan="1" colspan="1">15.8 ± 4.8</td><td rowspan="1" colspan="1">10.2–16.1</td><td rowspan="1" colspan="1">14.0 ± 2.0</td><td rowspan="1" colspan="1">8.0–11.5</td><td rowspan="1" colspan="1">10.2 ± 1.2</td><td rowspan="1" colspan="1">0.935</td><td rowspan="1" colspan="1">0.025</td><td rowspan="1" colspan="1">0.841</td><td rowspan="1" colspan="1">0.188</td></tr><tr><td rowspan="1" colspan="1">Pelvic-fin length</td><td rowspan="1" colspan="1">11.6–19.3</td><td rowspan="1" colspan="1">15.3 ± 2.8</td><td rowspan="1" colspan="1">9.0–13.3</td><td rowspan="1" colspan="1">10.5 ± 1.9</td><td rowspan="1" colspan="1">9.2–10.2</td><td rowspan="1" colspan="1">9.8 ± 0.5</td><td rowspan="1" colspan="1">8.9–24.4</td><td rowspan="1" colspan="1">15.1 ± 4.8</td><td rowspan="1" colspan="1">10.8–16.8</td><td rowspan="1" colspan="1">14.0 ± 2.1</td><td rowspan="1" colspan="1">9.0–14.7</td><td rowspan="1" colspan="1">12.0 ± 1.8</td><td rowspan="1" colspan="1">0.372</td><td rowspan="1" colspan="1">0.025</td><td rowspan="1" colspan="1">0.641</td><td rowspan="1" colspan="1">0.38</td></tr><tr><td rowspan="1" colspan="1">Caudal peduncle length</td><td rowspan="1" colspan="1">9.8–16.9</td><td rowspan="1" colspan="1">13.6 ± 3.0</td><td rowspan="1" colspan="1">9.8–16.5</td><td rowspan="1" colspan="1">12.0 ± 2.8</td><td rowspan="1" colspan="1">11.8–13.1</td><td rowspan="1" colspan="1">12.5 ± 0.7</td><td rowspan="1" colspan="1">8.5–17.7</td><td rowspan="1" colspan="1">11.9 ± 3.5</td><td rowspan="1" colspan="1">11.9–18.2</td><td rowspan="1" colspan="1">15.9 ± 2.4</td><td rowspan="1" colspan="1">6.6–12.8</td><td rowspan="1" colspan="1">9.9 ± 2.4</td><td rowspan="1" colspan="1">0.291</td><td rowspan="1" colspan="1">0.655</td><td rowspan="1" colspan="1">0.257</td><td rowspan="1" colspan="1">0.107</td></tr><tr><td rowspan="1" colspan="1">Caudal peduncle depth</td><td rowspan="1" colspan="1">4.8–6.7</td><td rowspan="1" colspan="1">5.8 ± 0.8</td><td rowspan="1" colspan="1">3.8–6.6</td><td rowspan="1" colspan="1">4.8 ± 1.2</td><td rowspan="1" colspan="1">3.9–4.4</td><td rowspan="1" colspan="1">4.2 ± 0.2</td><td rowspan="1" colspan="1">3.1–9.3</td><td rowspan="1" colspan="1">5.5 ± 2.2</td><td rowspan="1" colspan="1">6.5–9.4</td><td rowspan="1" colspan="1">7.9 ± 1.0</td><td rowspan="1" colspan="1">3.5–5.9</td><td rowspan="1" colspan="1">4.8 ± 1.0</td><td rowspan="1" colspan="1">0.871</td><td rowspan="1" colspan="1">0.025</td><td rowspan="1" colspan="1">0.205</td><td rowspan="1" colspan="1">0.005</td></tr></tbody></table></table-wrap><supplementary-material xmlns:xlink="http://www.w3.org/1999/xlink" id="S1" position="float" orientation="portrait" xlink:type="simple"><object-id content-type="doi" xlink:type="simple">10.3897/zookeys.1214.122439.suppl1</object-id><object-id content-type="arpha" xlink:type="simple">CAC34C08-0E61-5E0D-9DC4-5E93EED0E5DB</object-id><label>Supplementary material 1</label><caption><p>Morphological characters and measurement data of the new species <italic><tp:taxon-name><tp:taxon-name-part taxon-name-part-type="genus" reg="Triplophysa">Triplophysa</tp:taxon-name-part><tp:taxon-name-part taxon-name-part-type="species" reg="ziyunensis">ziyunensis</tp:taxon-name-part></tp:taxon-name></italic> sp. nov., <italic><tp:taxon-name><tp:taxon-name-part taxon-name-part-type="genus" reg="Triplophysa">Triplophysa</tp:taxon-name-part><tp:taxon-name-part taxon-name-part-type="species" reg="yaluwang">yaluwang</tp:taxon-name-part></tp:taxon-name></italic> sp. nov., <italic><tp:taxon-name><tp:taxon-name-part taxon-name-part-type="genus" reg="Triplophysa">T.</tp:taxon-name-part><tp:taxon-name-part taxon-name-part-type="species" reg="wudangensis">wudangensis</tp:taxon-name-part></tp:taxon-name></italic>, <italic><tp:taxon-name><tp:taxon-name-part taxon-name-part-type="genus" reg="Triplophysa">T.</tp:taxon-name-part><tp:taxon-name-part taxon-name-part-type="species" reg="rosa">rosa</tp:taxon-name-part></tp:taxon-name></italic>, <italic><tp:taxon-name><tp:taxon-name-part taxon-name-part-type="genus" reg="Triplophysa">T.</tp:taxon-name-part><tp:taxon-name-part taxon-name-part-type="species" reg="qingzhenensis">qingzhenensis</tp:taxon-name-part></tp:taxon-name></italic>, and <italic><tp:taxon-name><tp:taxon-name-part taxon-name-part-type="genus" reg="Triplophysa">T.</tp:taxon-name-part><tp:taxon-name-part taxon-name-part-type="species" reg="guizhouensis">guizhouensis</tp:taxon-name-part></tp:taxon-name></italic></p></caption><statement content-type="dataType"><label>Data type</label><p>docx</p></statement><statement content-type="notes"><label>Explanation note</label><p>*indicates the holotype.</p></statement><media xlink:href="zookeys-1214-237_article-122439__-s001.docx" mimetype="application" mime-subtype="vnd.openxmlformats-officedocument.wordprocessingml.document" position="float" orientation="portrait" xlink:type="simple" id="oo_1150828.docx"><uri content-type="original_file" xlink:type="simple">https://binary.pensoft.net/file/1150828</uri></media><permissions><license xlink:type="simple"><license-p>This dataset is made available under the Open Database License (http://opendatacommons.org/licenses/odbl/1.0/). The Open Database License (ODbL) is a license agreement intended to allow users to freely share, modify, and use this Dataset while maintaining this same freedom for others, provided that the original source and author(s) are credited.</license-p></license></permissions><attrib specific-use="authors">Chang-Ting Lan, Li Wu, Tao Luo, Ye-Wei Liu, Jia-Jun Zhou, Jing Yu, Xin-Rui Zhao, Ning Xiao, Jiang Zhou</attrib></supplementary-material><fig id="F1" position="float" orientation="portrait"><object-id xmlns:xlink="http://www.w3.org/1999/xlink" content-type="doi" xlink:type="simple">10.3897/zookeys.1214.122439.figure1</object-id><object-id xmlns:xlink="http://www.w3.org/1999/xlink" content-type="arpha" xlink:type="simple">8C68F0BA-5E0F-536F-AD31-D8E6949848D5</object-id><label>Figure 1.</label><caption><p>Sample collection localities and distributions of the two new species and 39 hypogean species of the genus <italic><tp:taxon-name><tp:taxon-name-part taxon-name-part-type="genus" reg="Triplophysa">Triplophysa</tp:taxon-name-part></tp:taxon-name></italic> in southern China. The base maps are from the Standard Map Service website (<ext-link xmlns:xlink="http://www.w3.org/1999/xlink" xlink:href="http://bzdt.ch.mnr.gov.cn/index.html" ext-link-type="uri" xlink:type="simple">http://bzdt.ch.mnr.gov.cn/index.html</ext-link>).</p></caption><graphic xmlns:xlink="http://www.w3.org/1999/xlink" xlink:href="zookeys-1214-237_article-122439__-g001.jpg" position="float" orientation="portrait" xlink:type="simple" id="oo_1150821.jpg"><uri content-type="original_file" xlink:type="simple">https://binary.pensoft.net/fig/1150821</uri></graphic></fig><table-wrap id="T2" position="float" orientation="portrait"><label>Table 2.</label><caption><p>Comparison of the diagnostic features of the two new species described here with those selected for the 39 recognized hypogean species of the genus <italic><tp:taxon-name><tp:taxon-name-part taxon-name-part-type="genus" reg="Triplophysa">Triplophysa</tp:taxon-name-part></tp:taxon-name></italic>. Modified from <xref ref-type="bibr" rid="B43">Wu et al. (2018b)</xref>, <xref ref-type="bibr" rid="B29">Liu et al. (2022)</xref>, and <xref ref-type="bibr" rid="B31">Luo et al. (2023)</xref>. “–” indicates uncertainty.</p></caption><table id="TID0EWMBI" rules="all"><tbody><tr><th rowspan="1" colspan="1">ID</th><th rowspan="1" colspan="1">Species</th><th rowspan="1" colspan="1">Body pigmentation</th><th rowspan="1" colspan="1">Eyes</th><th rowspan="1" colspan="1">Eye diameter (% HL)</th><th rowspan="1" colspan="1">Interorbital width<break/> (% HL)</th><th rowspan="1" colspan="1">Dorsal fin distal margin</th><th rowspan="1" colspan="1">Secondary sex characteristics</th><th rowspan="1" colspan="1">Scales</th><th rowspan="1" colspan="1">Lateral line</th><th rowspan="1" colspan="1">Posterior chamber of air bladder</th><th rowspan="1" colspan="1">Dorsal fin rays</th><th rowspan="1" colspan="1">Analfin rays</th><th rowspan="1" colspan="1">Pectoral fin rays</th><th rowspan="1" colspan="1">Pelvic fin rays</th><th rowspan="1" colspan="1">Caudalfin rays</th><th rowspan="1" colspan="1">Tip of pelvic fin reaching anus</th><th rowspan="1" colspan="1">Anterior nostril barbel-like</th><th rowspan="1" colspan="1">Vertebrae</th></tr><tr><td rowspan="1" colspan="1">1</td><td rowspan="1" colspan="1"><italic><tp:taxon-name><tp:taxon-name-part taxon-name-part-type="genus" reg="Triplophysa">T.</tp:taxon-name-part><tp:taxon-name-part taxon-name-part-type="species" reg="yaluwang">yaluwang</tp:taxon-name-part></tp:taxon-name></italic> sp. nov.</td><td rowspan="1" colspan="1">Entire body</td><td rowspan="1" colspan="1">Reduced</td><td rowspan="1" colspan="1">4.6–6.1</td><td rowspan="1" colspan="1">24.3–26.0</td><td rowspan="1" colspan="1">Emarginated</td><td rowspan="1" colspan="1">Absent</td><td rowspan="1" colspan="1">Absent</td><td rowspan="1" colspan="1">Complete</td><td rowspan="1" colspan="1">Degenerated</td><td rowspan="1" colspan="1">iii, 7</td><td rowspan="1" colspan="1">iii, 5</td><td rowspan="1" colspan="1">i, 9</td><td rowspan="1" colspan="1">i, 5–6</td><td rowspan="1" colspan="1">14</td><td rowspan="1" colspan="1">Yes</td><td rowspan="1" colspan="1">Yes</td><td rowspan="1" colspan="1">4 + 36</td></tr><tr><td rowspan="1" colspan="1">2</td><td rowspan="1" colspan="1"><italic><tp:taxon-name><tp:taxon-name-part taxon-name-part-type="genus" reg="Triplophysa">T.</tp:taxon-name-part><tp:taxon-name-part taxon-name-part-type="species" reg="ziyunensis">ziyunensis</tp:taxon-name-part></tp:taxon-name></italic> sp. nov.</td><td rowspan="1" colspan="1">Entire body</td><td rowspan="1" colspan="1">Reduced</td><td rowspan="1" colspan="1">2.4–4.9</td><td rowspan="1" colspan="1">22.3–26.2</td><td rowspan="1" colspan="1">Truncated</td><td rowspan="1" colspan="1">Absent</td><td rowspan="1" colspan="1">Absent</td><td rowspan="1" colspan="1">Complete</td><td rowspan="1" colspan="1">Degenerated</td><td rowspan="1" colspan="1">iii, 8</td><td rowspan="1" colspan="1">iii, 5</td><td rowspan="1" colspan="1">i, 10</td><td rowspan="1" colspan="1">i, 6</td><td rowspan="1" colspan="1">16</td><td rowspan="1" colspan="1">Yes</td><td rowspan="1" colspan="1">Yes</td><td rowspan="1" colspan="1">4 + 35</td></tr><tr><td rowspan="1" colspan="1">3</td><td rowspan="1" colspan="1">
                <italic>
                  <tp:taxon-name><tp:taxon-name-part taxon-name-part-type="genus" reg="Triplophysa">T.</tp:taxon-name-part><tp:taxon-name-part taxon-name-part-type="species" reg="aluensis">aluensis</tp:taxon-name-part></tp:taxon-name>
                </italic>
              </td><td rowspan="1" colspan="1">Absent</td><td rowspan="1" colspan="1">Reduced</td><td rowspan="1" colspan="1">5.6</td><td rowspan="1" colspan="1">22.2</td><td rowspan="1" colspan="1">Truncated</td><td rowspan="1" colspan="1">–</td><td rowspan="1" colspan="1">Absent</td><td rowspan="1" colspan="1">Complete</td><td rowspan="1" colspan="1">Degenerated</td><td rowspan="1" colspan="1">iii, 7</td><td rowspan="1" colspan="1">iii, 5</td><td rowspan="1" colspan="1">i, 9</td><td rowspan="1" colspan="1">i, 6</td><td rowspan="1" colspan="1">13</td><td rowspan="1" colspan="1">No</td><td rowspan="1" colspan="1">Yes</td><td rowspan="1" colspan="1">–</td></tr><tr><td rowspan="1" colspan="1">4</td><td rowspan="1" colspan="1">
                <italic>
                  <tp:taxon-name><tp:taxon-name-part taxon-name-part-type="genus" reg="Triplophysa">T.</tp:taxon-name-part><tp:taxon-name-part taxon-name-part-type="species" reg="anlongensis">anlongensis</tp:taxon-name-part></tp:taxon-name>
                </italic>
              </td><td rowspan="1" colspan="1">Entire body</td><td rowspan="1" colspan="1">Normal</td><td rowspan="1" colspan="1">5.1–9.3</td><td rowspan="1" colspan="1">32.1–35.6</td><td rowspan="1" colspan="1">Truncated</td><td rowspan="1" colspan="1">Absent</td><td rowspan="1" colspan="1">Absent</td><td rowspan="1" colspan="1">Complete</td><td rowspan="1" colspan="1">Degenerated</td><td rowspan="1" colspan="1">iii, 8</td><td rowspan="1" colspan="1">iii, 5</td><td rowspan="1" colspan="1">i, 11</td><td rowspan="1" colspan="1">ii, 8</td><td rowspan="1" colspan="1">16</td><td rowspan="1" colspan="1">No</td><td rowspan="1" colspan="1">Yes</td><td rowspan="1" colspan="1">4 + 37</td></tr><tr><td rowspan="1" colspan="1">5</td><td rowspan="1" colspan="1">
                <italic>
                  <tp:taxon-name><tp:taxon-name-part taxon-name-part-type="genus" reg="Triplophysa">T.</tp:taxon-name-part><tp:taxon-name-part taxon-name-part-type="species" reg="anshuiensis">anshuiensis</tp:taxon-name-part></tp:taxon-name>
                </italic>
              </td><td rowspan="1" colspan="1">Dorsal</td><td rowspan="1" colspan="1">Absent</td><td rowspan="1" colspan="1">Absent</td><td rowspan="1" colspan="1">–</td><td rowspan="1" colspan="1">Truncated</td><td rowspan="1" colspan="1">Absent</td><td rowspan="1" colspan="1">Absent</td><td rowspan="1" colspan="1">Complete</td><td rowspan="1" colspan="1">Developed</td><td rowspan="1" colspan="1">iv, 7–8</td><td rowspan="1" colspan="1">ii, 6</td><td rowspan="1" colspan="1">i, 10</td><td rowspan="1" colspan="1">i, 6</td><td rowspan="1" colspan="1">14</td><td rowspan="1" colspan="1">Yes</td><td rowspan="1" colspan="1">Yes</td><td rowspan="1" colspan="1">–</td></tr><tr><td rowspan="1" colspan="1">6</td><td rowspan="1" colspan="1">
                <italic>
                  <tp:taxon-name><tp:taxon-name-part taxon-name-part-type="genus" reg="Triplophysa">T.</tp:taxon-name-part><tp:taxon-name-part taxon-name-part-type="species" reg="baotianensis">baotianensis</tp:taxon-name-part></tp:taxon-name>
                </italic>
              </td><td rowspan="1" colspan="1">Entire body</td><td rowspan="1" colspan="1">Normal</td><td rowspan="1" colspan="1">14.0–15.0</td><td rowspan="1" colspan="1">3.40–4.57</td><td rowspan="1" colspan="1">Truncated</td><td rowspan="1" colspan="1">–</td><td rowspan="1" colspan="1">Absent</td><td rowspan="1" colspan="1">Complete</td><td rowspan="1" colspan="1">Degenerated</td><td rowspan="1" colspan="1">iii, 6–7</td><td rowspan="1" colspan="1">ii, 4–5</td><td rowspan="1" colspan="1">i, 9</td><td rowspan="1" colspan="1">i, 5</td><td rowspan="1" colspan="1">11–13</td><td rowspan="1" colspan="1">No</td><td rowspan="1" colspan="1">Yes</td><td rowspan="1" colspan="1">–</td></tr><tr><td rowspan="1" colspan="1">7</td><td rowspan="1" colspan="1">
                <italic>
                  <tp:taxon-name><tp:taxon-name-part taxon-name-part-type="genus" reg="Triplophysa">T.</tp:taxon-name-part><tp:taxon-name-part taxon-name-part-type="species" reg="cehengensis">cehengensis</tp:taxon-name-part></tp:taxon-name>
                </italic>
              </td><td rowspan="1" colspan="1">Absent</td><td rowspan="1" colspan="1">Reduced</td><td rowspan="1" colspan="1">1.5–2.2</td><td rowspan="1" colspan="1">27.2–36.5</td><td rowspan="1" colspan="1">Emarginated</td><td rowspan="1" colspan="1">Absent</td><td rowspan="1" colspan="1">Absent</td><td rowspan="1" colspan="1">Complete</td><td rowspan="1" colspan="1">Developed</td><td rowspan="1" colspan="1">iv, 9</td><td rowspan="1" colspan="1">iii, 5</td><td rowspan="1" colspan="1">i, 10</td><td rowspan="1" colspan="1">ii, 8</td><td rowspan="1" colspan="1">16</td><td rowspan="1" colspan="1">Yes</td><td rowspan="1" colspan="1">Yes</td><td rowspan="1" colspan="1">4 + 35</td></tr><tr><td rowspan="1" colspan="1">8</td><td rowspan="1" colspan="1">
                <italic>
                  <tp:taxon-name><tp:taxon-name-part taxon-name-part-type="genus" reg="Triplophysa">T.</tp:taxon-name-part><tp:taxon-name-part taxon-name-part-type="species" reg="erythraea">erythraea</tp:taxon-name-part></tp:taxon-name>
                </italic>
              </td><td rowspan="1" colspan="1">Absent</td><td rowspan="1" colspan="1">Absent</td><td rowspan="1" colspan="1">Absent</td><td rowspan="1" colspan="1">–</td><td rowspan="1" colspan="1">Truncated</td><td rowspan="1" colspan="1">Absent</td><td rowspan="1" colspan="1">Absent</td><td rowspan="1" colspan="1">Complete</td><td rowspan="1" colspan="1">Developed</td><td rowspan="1" colspan="1">ii, 8</td><td rowspan="1" colspan="1">i, 6</td><td rowspan="1" colspan="1">ii, 10</td><td rowspan="1" colspan="1">ii, 5</td><td rowspan="1" colspan="1">17</td><td rowspan="1" colspan="1">Yes</td><td rowspan="1" colspan="1">No</td><td rowspan="1" colspan="1">–</td></tr><tr><td rowspan="1" colspan="1">9</td><td rowspan="1" colspan="1">
                <italic>
                  <tp:taxon-name><tp:taxon-name-part taxon-name-part-type="genus" reg="Triplophysa">T.</tp:taxon-name-part><tp:taxon-name-part taxon-name-part-type="species" reg="fengshanensis">fengshanensis</tp:taxon-name-part></tp:taxon-name>
                </italic>
              </td><td rowspan="1" colspan="1">Absent</td><td rowspan="1" colspan="1">Absent</td><td rowspan="1" colspan="1">Absent</td><td rowspan="1" colspan="1">–</td><td rowspan="1" colspan="1">Truncated</td><td rowspan="1" colspan="1">–</td><td rowspan="1" colspan="1">Absent</td><td rowspan="1" colspan="1">Complete</td><td rowspan="1" colspan="1">–</td><td rowspan="1" colspan="1">ii, 8</td><td rowspan="1" colspan="1">ii, 6</td><td rowspan="1" colspan="1">i, 8–10</td><td rowspan="1" colspan="1">i, 6–7</td><td rowspan="1" colspan="1">16</td><td rowspan="1" colspan="1">No</td><td rowspan="1" colspan="1">Yes</td><td rowspan="1" colspan="1">–</td></tr><tr><td rowspan="1" colspan="1">10</td><td rowspan="1" colspan="1">
                <italic>
                  <tp:taxon-name><tp:taxon-name-part taxon-name-part-type="genus" reg="Triplophysa">T.</tp:taxon-name-part><tp:taxon-name-part taxon-name-part-type="species" reg="flavicorpus">flavicorpus</tp:taxon-name-part></tp:taxon-name>
                </italic>
              </td><td rowspan="1" colspan="1">Entire body</td><td rowspan="1" colspan="1">Normal</td><td rowspan="1" colspan="1">5.1–6.8</td><td rowspan="1" colspan="1">3.1–5.2</td><td rowspan="1" colspan="1">Emarginated</td><td rowspan="1" colspan="1">–</td><td rowspan="1" colspan="1">Present</td><td rowspan="1" colspan="1">Complete</td><td rowspan="1" colspan="1">Degenerated</td><td rowspan="1" colspan="1">iii, 10</td><td rowspan="1" colspan="1">iii, 6–7</td><td rowspan="1" colspan="1">i, 11</td><td rowspan="1" colspan="1">i, 6–7</td><td rowspan="1" colspan="1">16</td><td rowspan="1" colspan="1">Yes</td><td rowspan="1" colspan="1">No</td><td rowspan="1" colspan="1">4 + 34</td></tr><tr><td rowspan="1" colspan="1">11</td><td rowspan="1" colspan="1">
                <italic>
                  <tp:taxon-name><tp:taxon-name-part taxon-name-part-type="genus" reg="Triplophysa">T.</tp:taxon-name-part><tp:taxon-name-part taxon-name-part-type="species" reg="gejiuensis">gejiuensis</tp:taxon-name-part></tp:taxon-name>
                </italic>
              </td><td rowspan="1" colspan="1">Absent</td><td rowspan="1" colspan="1">Absent</td><td rowspan="1" colspan="1">Absent</td><td rowspan="1" colspan="1">–</td><td rowspan="1" colspan="1">Truncated</td><td rowspan="1" colspan="1">–</td><td rowspan="1" colspan="1">Absent</td><td rowspan="1" colspan="1">Complete</td><td rowspan="1" colspan="1">Developed</td><td rowspan="1" colspan="1">iii, 7–8</td><td rowspan="1" colspan="1">iii, 4–6</td><td rowspan="1" colspan="1">i, 10</td><td rowspan="1" colspan="1">i, 5</td><td rowspan="1" colspan="1">14–15</td><td rowspan="1" colspan="1">Yes</td><td rowspan="1" colspan="1">Yes</td><td rowspan="1" colspan="1">–</td></tr><tr><td rowspan="1" colspan="1">12</td><td rowspan="1" colspan="1">
                <italic>
                  <tp:taxon-name><tp:taxon-name-part taxon-name-part-type="genus" reg="Triplophysa">T.</tp:taxon-name-part><tp:taxon-name-part taxon-name-part-type="species" reg="guizhouensis">guizhouensis</tp:taxon-name-part></tp:taxon-name>
                </italic>
              </td><td rowspan="1" colspan="1">Entire body</td><td rowspan="1" colspan="1">Normal</td><td rowspan="1" colspan="1">9.4–12.1</td><td rowspan="1" colspan="1">20.3–24.3</td><td rowspan="1" colspan="1">Truncated</td><td rowspan="1" colspan="1">Absent</td><td rowspan="1" colspan="1">Present</td><td rowspan="1" colspan="1">Complete</td><td rowspan="1" colspan="1">Developed</td><td rowspan="1" colspan="1">iii, 8</td><td rowspan="1" colspan="1">iii, 6</td><td rowspan="1" colspan="1">i, 8–9</td><td rowspan="1" colspan="1">i, 6</td><td rowspan="1" colspan="1">14</td><td rowspan="1" colspan="1">No</td><td rowspan="1" colspan="1">Yes</td><td rowspan="1" colspan="1">–</td></tr><tr><td rowspan="1" colspan="1">13</td><td rowspan="1" colspan="1">
                <italic>
                  <tp:taxon-name><tp:taxon-name-part taxon-name-part-type="genus" reg="Triplophysa">T.</tp:taxon-name-part><tp:taxon-name-part taxon-name-part-type="species" reg="huapingensis">huapingensis</tp:taxon-name-part></tp:taxon-name>
                </italic>
              </td><td rowspan="1" colspan="1">Entire body</td><td rowspan="1" colspan="1">Normal</td><td rowspan="1" colspan="1">10.4–14.3</td><td rowspan="1" colspan="1">27.6–30.8</td><td rowspan="1" colspan="1">Truncated</td><td rowspan="1" colspan="1">Present</td><td rowspan="1" colspan="1">Present</td><td rowspan="1" colspan="1">Complete</td><td rowspan="1" colspan="1">Degenerated</td><td rowspan="1" colspan="1">iii, 8–9</td><td rowspan="1" colspan="1">iii, 5</td><td rowspan="1" colspan="1">i, 9–10</td><td rowspan="1" colspan="1">i, 5–6</td><td rowspan="1" colspan="1">16</td><td rowspan="1" colspan="1">No</td><td rowspan="1" colspan="1">No</td><td rowspan="1" colspan="1">–</td></tr><tr><td rowspan="1" colspan="1">14</td><td rowspan="1" colspan="1">
                <italic>
                  <tp:taxon-name><tp:taxon-name-part taxon-name-part-type="genus" reg="Triplophysa">T.</tp:taxon-name-part><tp:taxon-name-part taxon-name-part-type="species" reg="langpingensis">langpingensis</tp:taxon-name-part></tp:taxon-name>
                </italic>
              </td><td rowspan="1" colspan="1">Absent</td><td rowspan="1" colspan="1">Reduced</td><td rowspan="1" colspan="1">2.7–5.9</td><td rowspan="1" colspan="1">30.6–34.5</td><td rowspan="1" colspan="1">Truncated</td><td rowspan="1" colspan="1">–</td><td rowspan="1" colspan="1">Absent</td><td rowspan="1" colspan="1">Incomplete</td><td rowspan="1" colspan="1">–</td><td rowspan="1" colspan="1">iii, 7–8</td><td rowspan="1" colspan="1">iii, 5–6</td><td rowspan="1" colspan="1">i, 10–11</td><td rowspan="1" colspan="1">i, 6</td><td rowspan="1" colspan="1">14</td><td rowspan="1" colspan="1">Yes</td><td rowspan="1" colspan="1">Yes</td><td rowspan="1" colspan="1">–</td></tr><tr><td rowspan="1" colspan="1">15</td><td rowspan="1" colspan="1">
                <italic>
                  <tp:taxon-name><tp:taxon-name-part taxon-name-part-type="genus" reg="Triplophysa">T.</tp:taxon-name-part><tp:taxon-name-part taxon-name-part-type="species" reg="longipectoralis">longipectoralis</tp:taxon-name-part></tp:taxon-name>
                </italic>
              </td><td rowspan="1" colspan="1">Entire body</td><td rowspan="1" colspan="1">Normal</td><td rowspan="1" colspan="1">11.8–16.4</td><td rowspan="1" colspan="1">21.2–25.3</td><td rowspan="1" colspan="1">Emarginated</td><td rowspan="1" colspan="1">Present</td><td rowspan="1" colspan="1">Present</td><td rowspan="1" colspan="1">Complete</td><td rowspan="1" colspan="1">Degenerated</td><td rowspan="1" colspan="1">iii, 8</td><td rowspan="1" colspan="1">iii, 5–6</td><td rowspan="1" colspan="1">i, 9–10</td><td rowspan="1" colspan="1">i, 6</td><td rowspan="1" colspan="1">14–15</td><td rowspan="1" colspan="1">Yes</td><td rowspan="1" colspan="1">Yes</td><td rowspan="1" colspan="1">4 + 35</td></tr><tr><td rowspan="1" colspan="1">16</td><td rowspan="1" colspan="1">
                <italic>
                  <tp:taxon-name><tp:taxon-name-part taxon-name-part-type="genus" reg="Triplophysa">T.</tp:taxon-name-part><tp:taxon-name-part taxon-name-part-type="species" reg="longliensis">longliensis</tp:taxon-name-part></tp:taxon-name>
                </italic>
              </td><td rowspan="1" colspan="1">Entire body</td><td rowspan="1" colspan="1">Normal</td><td rowspan="1" colspan="1">9.5–11.5</td><td rowspan="1" colspan="1">31.4–37.5</td><td rowspan="1" colspan="1">Emarginated</td><td rowspan="1" colspan="1">Present</td><td rowspan="1" colspan="1">Absent</td><td rowspan="1" colspan="1">Complete</td><td rowspan="1" colspan="1">Developed</td><td rowspan="1" colspan="1">iii, 8</td><td rowspan="1" colspan="1">iii, 5</td><td rowspan="1" colspan="1">i, 10</td><td rowspan="1" colspan="1">i, 6</td><td rowspan="1" colspan="1">15–16</td><td rowspan="1" colspan="1">Yes</td><td rowspan="1" colspan="1">Yes</td><td rowspan="1" colspan="1">4 + 38</td></tr><tr><td rowspan="1" colspan="1">17</td><td rowspan="1" colspan="1">
                <italic>
                  <tp:taxon-name><tp:taxon-name-part taxon-name-part-type="genus" reg="Triplophysa">T.</tp:taxon-name-part><tp:taxon-name-part taxon-name-part-type="species" reg="luochengensis">luochengensis</tp:taxon-name-part></tp:taxon-name>
                </italic>
              </td><td rowspan="1" colspan="1">Entire body</td><td rowspan="1" colspan="1">Reduced</td><td rowspan="1" colspan="1">7.5–8.6</td><td rowspan="1" colspan="1">18.4–21.3</td><td rowspan="1" colspan="1">Truncated</td><td rowspan="1" colspan="1">Present</td><td rowspan="1" colspan="1">Present</td><td rowspan="1" colspan="1">Complete</td><td rowspan="1" colspan="1">Degenerated</td><td rowspan="1" colspan="1">iii, 8</td><td rowspan="1" colspan="1">ii, 6</td><td rowspan="1" colspan="1">i, 10</td><td rowspan="1" colspan="1">i, 6</td><td rowspan="1" colspan="1">16–17</td><td rowspan="1" colspan="1">No</td><td rowspan="1" colspan="1">Yes</td><td rowspan="1" colspan="1">4 + 33–34</td></tr><tr><td rowspan="1" colspan="1">18</td><td rowspan="1" colspan="1">
                <italic>
                  <tp:taxon-name><tp:taxon-name-part taxon-name-part-type="genus" reg="Triplophysa">T.</tp:taxon-name-part><tp:taxon-name-part taxon-name-part-type="species" reg="macrocephala">macrocephala</tp:taxon-name-part></tp:taxon-name>
                </italic>
              </td><td rowspan="1" colspan="1">Entire body</td><td rowspan="1" colspan="1">Reduced</td><td rowspan="1" colspan="1">3.6–8.0</td><td rowspan="1" colspan="1">22.9–25.8</td><td rowspan="1" colspan="1">Truncated</td><td rowspan="1" colspan="1">Present</td><td rowspan="1" colspan="1">Absent</td><td rowspan="1" colspan="1">Complete</td><td rowspan="1" colspan="1">Degenerated</td><td rowspan="1" colspan="1">iii, 7–9</td><td rowspan="1" colspan="1">iii, 5–6</td><td rowspan="1" colspan="1">i, 9–11</td><td rowspan="1" colspan="1">i, 6</td><td rowspan="1" colspan="1">15–17</td><td rowspan="1" colspan="1">Yes</td><td rowspan="1" colspan="1">Yes</td><td rowspan="1" colspan="1">–</td></tr><tr><td rowspan="1" colspan="1">19</td><td rowspan="1" colspan="1">
                <italic>
                  <tp:taxon-name><tp:taxon-name-part taxon-name-part-type="genus" reg="Triplophysa">T.</tp:taxon-name-part><tp:taxon-name-part taxon-name-part-type="species" reg="nandanensis">nandanensis</tp:taxon-name-part></tp:taxon-name>
                </italic>
              </td><td rowspan="1" colspan="1">Entire body</td><td rowspan="1" colspan="1">Normal</td><td rowspan="1" colspan="1">11.1–21.3</td><td rowspan="1" colspan="1">24.4–27.8</td><td rowspan="1" colspan="1">Emarginated</td><td rowspan="1" colspan="1">–</td><td rowspan="1" colspan="1">Present</td><td rowspan="1" colspan="1">Complete</td><td rowspan="1" colspan="1">Degenerated</td><td rowspan="1" colspan="1">iv, 8</td><td rowspan="1" colspan="1">iv, 5</td><td rowspan="1" colspan="1">i, 9–10</td><td rowspan="1" colspan="1">i, 6</td><td rowspan="1" colspan="1">14–16</td><td rowspan="1" colspan="1">No</td><td rowspan="1" colspan="1">Yes</td><td rowspan="1" colspan="1">4 + 36</td></tr><tr><td rowspan="1" colspan="1">20</td><td rowspan="1" colspan="1">
                <italic>
                  <tp:taxon-name><tp:taxon-name-part taxon-name-part-type="genus" reg="Triplophysa">T.</tp:taxon-name-part><tp:taxon-name-part taxon-name-part-type="species" reg="nanpanjiangensis">nanpanjiangensis</tp:taxon-name-part></tp:taxon-name>
                </italic>
              </td><td rowspan="1" colspan="1">Entire body</td><td rowspan="1" colspan="1">Normal</td><td rowspan="1" colspan="1">12.0–16.5</td><td rowspan="1" colspan="1">30.3–34.5</td><td rowspan="1" colspan="1">Truncated</td><td rowspan="1" colspan="1">Present</td><td rowspan="1" colspan="1">Absent</td><td rowspan="1" colspan="1">Complete</td><td rowspan="1" colspan="1">Degenerated</td><td rowspan="1" colspan="1">iii, 7–8</td><td rowspan="1" colspan="1">ii, 5</td><td rowspan="1" colspan="1">i, 9–10</td><td rowspan="1" colspan="1">i, 6</td><td rowspan="1" colspan="1">16</td><td rowspan="1" colspan="1">No</td><td rowspan="1" colspan="1">Yes</td><td rowspan="1" colspan="1">4 + 38</td></tr><tr><td rowspan="1" colspan="1">21</td><td rowspan="1" colspan="1">
                <italic>
                  <tp:taxon-name><tp:taxon-name-part taxon-name-part-type="genus" reg="Triplophysa">T.</tp:taxon-name-part><tp:taxon-name-part taxon-name-part-type="species" reg="nasobarbatula">nasobarbatula</tp:taxon-name-part></tp:taxon-name>
                </italic>
              </td><td rowspan="1" colspan="1">Entire body</td><td rowspan="1" colspan="1">Normal</td><td rowspan="1" colspan="1">9.1–13.3</td><td rowspan="1" colspan="1">27.0–33.3</td><td rowspan="1" colspan="1">Truncated</td><td rowspan="1" colspan="1">–</td><td rowspan="1" colspan="1">Present</td><td rowspan="1" colspan="1">Complete</td><td rowspan="1" colspan="1">Degenerated</td><td rowspan="1" colspan="1">iii, 8</td><td rowspan="1" colspan="1">iii, 5</td><td rowspan="1" colspan="1">i, 9</td><td rowspan="1" colspan="1">i, 6</td><td rowspan="1" colspan="1">15</td><td rowspan="1" colspan="1">Yes</td><td rowspan="1" colspan="1">Yes</td><td rowspan="1" colspan="1">4 + 36</td></tr><tr><td rowspan="1" colspan="1">22</td><td rowspan="1" colspan="1">
                <italic>
                  <tp:taxon-name><tp:taxon-name-part taxon-name-part-type="genus" reg="Triplophysa">T.</tp:taxon-name-part><tp:taxon-name-part taxon-name-part-type="species" reg="panzhouensis">panzhouensis</tp:taxon-name-part></tp:taxon-name>
                </italic>
              </td><td rowspan="1" colspan="1">Entire body</td><td rowspan="1" colspan="1">Normal</td><td rowspan="1" colspan="1">7.0–11.0</td><td rowspan="1" colspan="1">22.1–31.3</td><td rowspan="1" colspan="1">Truncated</td><td rowspan="1" colspan="1">Absent</td><td rowspan="1" colspan="1">Absent</td><td rowspan="1" colspan="1">Complete</td><td rowspan="1" colspan="1">Degenerated</td><td rowspan="1" colspan="1">iv, 7–8</td><td rowspan="1" colspan="1">iii, 5</td><td rowspan="1" colspan="1">i, 11</td><td rowspan="1" colspan="1">ii, 7</td><td rowspan="1" colspan="1">16</td><td rowspan="1" colspan="1">No</td><td rowspan="1" colspan="1">Yes</td><td rowspan="1" colspan="1">4 + 35</td></tr><tr><td rowspan="1" colspan="1">23</td><td rowspan="1" colspan="1">
                <italic>
                  <tp:taxon-name><tp:taxon-name-part taxon-name-part-type="genus" reg="Triplophysa">T.</tp:taxon-name-part><tp:taxon-name-part taxon-name-part-type="species" reg="posterodorsalus">posterodorsalus</tp:taxon-name-part></tp:taxon-name>
                </italic>
              </td><td rowspan="1" colspan="1">Absent</td><td rowspan="1" colspan="1">Absent</td><td rowspan="1" colspan="1">Absent</td><td rowspan="1" colspan="1">–</td><td rowspan="1" colspan="1">Truncated</td><td rowspan="1" colspan="1">–</td><td rowspan="1" colspan="1">Absent</td><td rowspan="1" colspan="1">Complete</td><td rowspan="1" colspan="1">–</td><td rowspan="1" colspan="1">iii, 6</td><td rowspan="1" colspan="1">ii, 4</td><td rowspan="1" colspan="1">i, 13</td><td rowspan="1" colspan="1">i, 5</td><td rowspan="1" colspan="1">15</td><td rowspan="1" colspan="1">No</td><td rowspan="1" colspan="1">Yes</td><td rowspan="1" colspan="1">–</td></tr><tr><td rowspan="1" colspan="1">24</td><td rowspan="1" colspan="1">
                <italic>
                  <tp:taxon-name><tp:taxon-name-part taxon-name-part-type="genus" reg="Triplophysa">T.</tp:taxon-name-part><tp:taxon-name-part taxon-name-part-type="species" reg="qingzhenensis">qingzhenensis</tp:taxon-name-part></tp:taxon-name>
                </italic>
              </td><td rowspan="1" colspan="1">Entire body</td><td rowspan="1" colspan="1">Reduced</td><td rowspan="1" colspan="1">2.1–4.4</td><td rowspan="1" colspan="1">25.1–30.4</td><td rowspan="1" colspan="1">Truncated</td><td rowspan="1" colspan="1">Absent</td><td rowspan="1" colspan="1">Absent</td><td rowspan="1" colspan="1">Complete</td><td rowspan="1" colspan="1">Degenerated</td><td rowspan="1" colspan="1">iii, 7–8</td><td rowspan="1" colspan="1">iii, 5</td><td rowspan="1" colspan="1">i, 8–9</td><td rowspan="1" colspan="1">i, 5</td><td rowspan="1" colspan="1">14</td><td rowspan="1" colspan="1">No</td><td rowspan="1" colspan="1">Yes</td><td rowspan="1" colspan="1">4 + 36</td></tr><tr><td rowspan="1" colspan="1">25</td><td rowspan="1" colspan="1">
                <italic>
                  <tp:taxon-name><tp:taxon-name-part taxon-name-part-type="genus" reg="Triplophysa">T.</tp:taxon-name-part><tp:taxon-name-part taxon-name-part-type="species" reg="qini">qini</tp:taxon-name-part></tp:taxon-name>
                </italic>
              </td><td rowspan="1" colspan="1">Absent</td><td rowspan="1" colspan="1">Absent</td><td rowspan="1" colspan="1">Absent</td><td rowspan="1" colspan="1">–</td><td rowspan="1" colspan="1">Emarginated</td><td rowspan="1" colspan="1">Present</td><td rowspan="1" colspan="1">Absent</td><td rowspan="1" colspan="1">Complete</td><td rowspan="1" colspan="1">–</td><td rowspan="1" colspan="1">ii, 8</td><td rowspan="1" colspan="1">ii, 5</td><td rowspan="1" colspan="1">–</td><td rowspan="1" colspan="1">–</td><td rowspan="1" colspan="1">14–16</td><td rowspan="1" colspan="1">Yes</td><td rowspan="1" colspan="1">No</td><td rowspan="1" colspan="1">4 + 34–35</td></tr><tr><td rowspan="1" colspan="1">26</td><td rowspan="1" colspan="1">
                <italic>
                  <tp:taxon-name><tp:taxon-name-part taxon-name-part-type="genus" reg="Triplophysa">T.</tp:taxon-name-part><tp:taxon-name-part taxon-name-part-type="species" reg="qiubeiensis">qiubeiensis</tp:taxon-name-part></tp:taxon-name>
                </italic>
              </td><td rowspan="1" colspan="1">Absent</td><td rowspan="1" colspan="1">Absent</td><td rowspan="1" colspan="1">Absent</td><td rowspan="1" colspan="1">–</td><td rowspan="1" colspan="1">Emarginated</td><td rowspan="1" colspan="1">–</td><td rowspan="1" colspan="1">Absent</td><td rowspan="1" colspan="1">Complete</td><td rowspan="1" colspan="1">Degenerated</td><td rowspan="1" colspan="1">iii, 7</td><td rowspan="1" colspan="1">iii, 5</td><td rowspan="1" colspan="1">i, 7–9</td><td rowspan="1" colspan="1">i, 5</td><td rowspan="1" colspan="1">14–15</td><td rowspan="1" colspan="1">Yes</td><td rowspan="1" colspan="1">No</td><td rowspan="1" colspan="1">4 + 35</td></tr><tr><td rowspan="1" colspan="1">27</td><td rowspan="1" colspan="1">
                <italic>
                  <tp:taxon-name><tp:taxon-name-part taxon-name-part-type="genus" reg="Triplophysa">T.</tp:taxon-name-part><tp:taxon-name-part taxon-name-part-type="species" reg="rongduensis">rongduensis</tp:taxon-name-part></tp:taxon-name>
                </italic>
              </td><td rowspan="1" colspan="1">Entire body</td><td rowspan="1" colspan="1">Normal</td><td rowspan="1" colspan="1">7.2–14.7</td><td rowspan="1" colspan="1">24.1–28.6</td><td rowspan="1" colspan="1">Truncated</td><td rowspan="1" colspan="1">Absent</td><td rowspan="1" colspan="1">Absent</td><td rowspan="1" colspan="1">Complete</td><td rowspan="1" colspan="1">Degenerated</td><td rowspan="1" colspan="1">iv, 9</td><td rowspan="1" colspan="1">iii, 5</td><td rowspan="1" colspan="1">i, 10</td><td rowspan="1" colspan="1">ii, 7</td><td rowspan="1" colspan="1">16</td><td rowspan="1" colspan="1">No</td><td rowspan="1" colspan="1">Yes</td><td rowspan="1" colspan="1">4 + 39</td></tr><tr><td rowspan="1" colspan="1">28</td><td rowspan="1" colspan="1">
                <italic>
                  <tp:taxon-name><tp:taxon-name-part taxon-name-part-type="genus" reg="Triplophysa">T.</tp:taxon-name-part><tp:taxon-name-part taxon-name-part-type="species" reg="rosa">rosa</tp:taxon-name-part></tp:taxon-name>
                </italic>
              </td><td rowspan="1" colspan="1">Absent</td><td rowspan="1" colspan="1">Absent</td><td rowspan="1" colspan="1">Absent</td><td rowspan="1" colspan="1">–</td><td rowspan="1" colspan="1">Emarginated</td><td rowspan="1" colspan="1">Absent</td><td rowspan="1" colspan="1">Absent</td><td rowspan="1" colspan="1">Complete</td><td rowspan="1" colspan="1">–</td><td rowspan="1" colspan="1">iii, 9</td><td rowspan="1" colspan="1">iii, 6</td><td rowspan="1" colspan="1">i, 12</td><td rowspan="1" colspan="1">i, 7</td><td rowspan="1" colspan="1">14</td><td rowspan="1" colspan="1">Yes</td><td rowspan="1" colspan="1">Yes</td><td rowspan="1" colspan="1">–</td></tr><tr><td rowspan="1" colspan="1">29</td><td rowspan="1" colspan="1">
                <italic>
                  <tp:taxon-name><tp:taxon-name-part taxon-name-part-type="genus" reg="Triplophysa">T.</tp:taxon-name-part><tp:taxon-name-part taxon-name-part-type="species" reg="sanduensis">sanduensis</tp:taxon-name-part></tp:taxon-name>
                </italic>
              </td><td rowspan="1" colspan="1">Entire body</td><td rowspan="1" colspan="1">Normal</td><td rowspan="1" colspan="1">11.9–15.4</td><td rowspan="1" colspan="1">31.2–40.2</td><td rowspan="1" colspan="1">Emarginated</td><td rowspan="1" colspan="1">Present</td><td rowspan="1" colspan="1">Present</td><td rowspan="1" colspan="1">Complete</td><td rowspan="1" colspan="1">Degenerated</td><td rowspan="1" colspan="1">ii, 8–9</td><td rowspan="1" colspan="1">i, 5</td><td rowspan="1" colspan="1">i, 8–9</td><td rowspan="1" colspan="1">i, 5</td><td rowspan="1" colspan="1">17–18</td><td rowspan="1" colspan="1">No</td><td rowspan="1" colspan="1">Yes</td><td rowspan="1" colspan="1">4 + 37</td></tr><tr><td rowspan="1" colspan="1">30</td><td rowspan="1" colspan="1">
                <italic>
                  <tp:taxon-name><tp:taxon-name-part taxon-name-part-type="genus" reg="Triplophysa">T.</tp:taxon-name-part><tp:taxon-name-part taxon-name-part-type="species" reg="shilinensis">shilinensis</tp:taxon-name-part></tp:taxon-name>
                </italic>
              </td><td rowspan="1" colspan="1">Absent</td><td rowspan="1" colspan="1">Absent</td><td rowspan="1" colspan="1">Absent</td><td rowspan="1" colspan="1">–</td><td rowspan="1" colspan="1">Truncated</td><td rowspan="1" colspan="1">–</td><td rowspan="1" colspan="1">Absent</td><td rowspan="1" colspan="1">Complete</td><td rowspan="1" colspan="1">Degenerated</td><td rowspan="1" colspan="1">iii, 7</td><td rowspan="1" colspan="1">iii, 5</td><td rowspan="1" colspan="1">i, 8–10</td><td rowspan="1" colspan="1">i, 6</td><td rowspan="1" colspan="1">14</td><td rowspan="1" colspan="1">No</td><td rowspan="1" colspan="1">Yes</td><td rowspan="1" colspan="1">–</td></tr><tr><td rowspan="1" colspan="1">31</td><td rowspan="1" colspan="1">
                <italic>
                  <tp:taxon-name><tp:taxon-name-part taxon-name-part-type="genus" reg="Triplophysa">T.</tp:taxon-name-part><tp:taxon-name-part taxon-name-part-type="species" reg="tianeensis">tianeensis</tp:taxon-name-part></tp:taxon-name>
                </italic>
              </td><td rowspan="1" colspan="1">Entire body</td><td rowspan="1" colspan="1">Reduced</td><td rowspan="1" colspan="1">3.0–5.9</td><td rowspan="1" colspan="1">21.3–25.6</td><td rowspan="1" colspan="1">Truncated</td><td rowspan="1" colspan="1">Present</td><td rowspan="1" colspan="1">Absent</td><td rowspan="1" colspan="1">Complete</td><td rowspan="1" colspan="1">Degenerated</td><td rowspan="1" colspan="1">iii, 6–7</td><td rowspan="1" colspan="1">iii, 6</td><td rowspan="1" colspan="1">i, 8–9</td><td rowspan="1" colspan="1">i, 5–6</td><td rowspan="1" colspan="1">15–16</td><td rowspan="1" colspan="1">No</td><td rowspan="1" colspan="1">Yes</td><td rowspan="1" colspan="1">4 + 35</td></tr><tr><td rowspan="1" colspan="1">32</td><td rowspan="1" colspan="1">
                <italic>
                  <tp:taxon-name><tp:taxon-name-part taxon-name-part-type="genus" reg="Triplophysa">T.</tp:taxon-name-part><tp:taxon-name-part taxon-name-part-type="species" reg="tianlinensis">tianlinensis</tp:taxon-name-part></tp:taxon-name>
                </italic>
              </td><td rowspan="1" colspan="1">Absent</td><td rowspan="1" colspan="1">Reduced</td><td rowspan="1" colspan="1">Absent</td><td rowspan="1" colspan="1">Absent</td><td rowspan="1" colspan="1">Truncated</td><td rowspan="1" colspan="1">Present</td><td rowspan="1" colspan="1">Absent</td><td rowspan="1" colspan="1">Complete</td><td rowspan="1" colspan="1">Degenerated</td><td rowspan="1" colspan="1">iv, 8–9</td><td rowspan="1" colspan="1">iii, 6</td><td rowspan="1" colspan="1">i, 10</td><td rowspan="1" colspan="1">i, 6</td><td rowspan="1" colspan="1">15–16</td><td rowspan="1" colspan="1">Yes</td><td rowspan="1" colspan="1">Yes</td><td rowspan="1" colspan="1">–</td></tr><tr><td rowspan="1" colspan="1">33</td><td rowspan="1" colspan="1">
                <italic>
                  <tp:taxon-name><tp:taxon-name-part taxon-name-part-type="genus" reg="Triplophysa">T.</tp:taxon-name-part><tp:taxon-name-part taxon-name-part-type="species" reg="tianxingensis">tianxingensis</tp:taxon-name-part></tp:taxon-name>
                </italic>
              </td><td rowspan="1" colspan="1">Entire body</td><td rowspan="1" colspan="1">Normal</td><td rowspan="1" colspan="1">4.2–6.7</td><td rowspan="1" colspan="1">17.4–24.0</td><td rowspan="1" colspan="1">Truncated</td><td rowspan="1" colspan="1">Absent</td><td rowspan="1" colspan="1">Absent</td><td rowspan="1" colspan="1">Complete</td><td rowspan="1" colspan="1">Developed</td><td rowspan="1" colspan="1">iii, 8</td><td rowspan="1" colspan="1">ii, 5</td><td rowspan="1" colspan="1">i, 9</td><td rowspan="1" colspan="1">i, 5</td><td rowspan="1" colspan="1">16</td><td rowspan="1" colspan="1">No</td><td rowspan="1" colspan="1">No</td><td rowspan="1" colspan="1">4 + 38</td></tr><tr><td rowspan="1" colspan="1">34</td><td rowspan="1" colspan="1">
                <italic>
                  <tp:taxon-name><tp:taxon-name-part taxon-name-part-type="genus" reg="Triplophysa">T.</tp:taxon-name-part><tp:taxon-name-part taxon-name-part-type="species" reg="wudangensis">wudangensis</tp:taxon-name-part></tp:taxon-name>
                </italic>
              </td><td rowspan="1" colspan="1">Entire body</td><td rowspan="1" colspan="1">Reduced</td><td rowspan="1" colspan="1">5.1–6.5</td><td rowspan="1" colspan="1">33.1–35.8</td><td rowspan="1" colspan="1">Truncated</td><td rowspan="1" colspan="1">Absent</td><td rowspan="1" colspan="1">Absent</td><td rowspan="1" colspan="1">Complete</td><td rowspan="1" colspan="1">Degenerated</td><td rowspan="1" colspan="1">iii, 7</td><td rowspan="1" colspan="1">iii, 5</td><td rowspan="1" colspan="1">i, 8</td><td rowspan="1" colspan="1">i, 5</td><td rowspan="1" colspan="1">14</td><td rowspan="1" colspan="1">No</td><td rowspan="1" colspan="1">Yes</td><td rowspan="1" colspan="1">4 + 34</td></tr><tr><td rowspan="1" colspan="1">35</td><td rowspan="1" colspan="1">
                <italic>
                  <tp:taxon-name><tp:taxon-name-part taxon-name-part-type="genus" reg="Triplophysa">T.</tp:taxon-name-part><tp:taxon-name-part taxon-name-part-type="species" reg="wulongensis">wulongensis</tp:taxon-name-part></tp:taxon-name>
                </italic>
              </td><td rowspan="1" colspan="1">Entire body</td><td rowspan="1" colspan="1">Normal</td><td rowspan="1" colspan="1">11.1–19.1</td><td rowspan="1" colspan="1">38.5–43.1</td><td rowspan="1" colspan="1">Emarginated</td><td rowspan="1" colspan="1">–</td><td rowspan="1" colspan="1">Absent</td><td rowspan="1" colspan="1">Complete</td><td rowspan="1" colspan="1">Degenerated</td><td rowspan="1" colspan="1">ii, 8–9</td><td rowspan="1" colspan="1">i, 5–6</td><td rowspan="1" colspan="1">i, 8–9</td><td rowspan="1" colspan="1">i, 5–7</td><td rowspan="1" colspan="1">18</td><td rowspan="1" colspan="1">No</td><td rowspan="1" colspan="1">Yes</td><td rowspan="1" colspan="1">4 + 38–39</td></tr><tr><td rowspan="1" colspan="1">36</td><td rowspan="1" colspan="1">
                <italic>
                  <tp:taxon-name><tp:taxon-name-part taxon-name-part-type="genus" reg="Triplophysa">T.</tp:taxon-name-part><tp:taxon-name-part taxon-name-part-type="species" reg="xiangshuingensis">xiangshuingensis</tp:taxon-name-part></tp:taxon-name>
                </italic>
              </td><td rowspan="1" colspan="1">Entire body</td><td rowspan="1" colspan="1">Normal</td><td rowspan="1" colspan="1">7.5</td><td rowspan="1" colspan="1">32.3</td><td rowspan="1" colspan="1">Emarginated</td><td rowspan="1" colspan="1">–</td><td rowspan="1" colspan="1">Absent</td><td rowspan="1" colspan="1">Complete</td><td rowspan="1" colspan="1">Degenerated</td><td rowspan="1" colspan="1">iii, 6</td><td rowspan="1" colspan="1">iii, 5</td><td rowspan="1" colspan="1">i, 9</td><td rowspan="1" colspan="1">i, 6</td><td rowspan="1" colspan="1">14</td><td rowspan="1" colspan="1">No</td><td rowspan="1" colspan="1">Yes</td><td rowspan="1" colspan="1">–</td></tr><tr><td rowspan="1" colspan="1">37</td><td rowspan="1" colspan="1">
                <italic>
                  <tp:taxon-name><tp:taxon-name-part taxon-name-part-type="genus" reg="Triplophysa">T.</tp:taxon-name-part><tp:taxon-name-part taxon-name-part-type="species" reg="xiangxiensis">xiangxiensis</tp:taxon-name-part></tp:taxon-name>
                </italic>
              </td><td rowspan="1" colspan="1">Absent</td><td rowspan="1" colspan="1">Absent</td><td rowspan="1" colspan="1">Absent</td><td rowspan="1" colspan="1">–</td><td rowspan="1" colspan="1">Emarginated</td><td rowspan="1" colspan="1">–</td><td rowspan="1" colspan="1">Absent</td><td rowspan="1" colspan="1">Complete</td><td rowspan="1" colspan="1">Developed</td><td rowspan="1" colspan="1">iii, 8</td><td rowspan="1" colspan="1">iii, 6</td><td rowspan="1" colspan="1">i, 11</td><td rowspan="1" colspan="1">i, 6</td><td rowspan="1" colspan="1">16</td><td rowspan="1" colspan="1">Yes</td><td rowspan="1" colspan="1">Yes</td><td rowspan="1" colspan="1">–</td></tr><tr><td rowspan="1" colspan="1">38</td><td rowspan="1" colspan="1">
                <italic>
                  <tp:taxon-name><tp:taxon-name-part taxon-name-part-type="genus" reg="Triplophysa">T.</tp:taxon-name-part><tp:taxon-name-part taxon-name-part-type="species" reg="xichouensis">xichouensis</tp:taxon-name-part></tp:taxon-name>
                </italic>
              </td><td rowspan="1" colspan="1">Entire body</td><td rowspan="1" colspan="1">Reduced</td><td rowspan="1" colspan="1">Absent</td><td rowspan="1" colspan="1">–</td><td rowspan="1" colspan="1">Truncated</td><td rowspan="1" colspan="1">Absent</td><td rowspan="1" colspan="1">Absent</td><td rowspan="1" colspan="1">Complete</td><td rowspan="1" colspan="1">Developed</td><td rowspan="1" colspan="1">iii, 8</td><td rowspan="1" colspan="1">ii, 6</td><td rowspan="1" colspan="1">i, 9–10</td><td rowspan="1" colspan="1">i, 5–6</td><td rowspan="1" colspan="1">16</td><td rowspan="1" colspan="1">Yes</td><td rowspan="1" colspan="1">Yes</td><td rowspan="1" colspan="1">4 + 36</td></tr><tr><td rowspan="1" colspan="1">39</td><td rowspan="1" colspan="1">
                <italic>
                  <tp:taxon-name><tp:taxon-name-part taxon-name-part-type="genus" reg="Triplophysa">T.</tp:taxon-name-part><tp:taxon-name-part taxon-name-part-type="species" reg="xuanweiensis">xuanweiensis</tp:taxon-name-part></tp:taxon-name>
                </italic>
              </td><td rowspan="1" colspan="1">Absent</td><td rowspan="1" colspan="1">Absent</td><td rowspan="1" colspan="1">Absent</td><td rowspan="1" colspan="1">–</td><td rowspan="1" colspan="1">Emarginated</td><td rowspan="1" colspan="1">–</td><td rowspan="1" colspan="1">Absent</td><td rowspan="1" colspan="1">Complete</td><td rowspan="1" colspan="1">Well developed</td><td rowspan="1" colspan="1">iii, 7–8</td><td rowspan="1" colspan="1">iii, 5</td><td rowspan="1" colspan="1">i, 10–12</td><td rowspan="1" colspan="1">i, 7–8</td><td rowspan="1" colspan="1">17–18</td><td rowspan="1" colspan="1">Yes</td><td rowspan="1" colspan="1">No</td><td rowspan="1" colspan="1">–</td></tr><tr><td rowspan="1" colspan="1">40</td><td rowspan="1" colspan="1">
                <italic>
                  <tp:taxon-name><tp:taxon-name-part taxon-name-part-type="genus" reg="Triplophysa">T.</tp:taxon-name-part><tp:taxon-name-part taxon-name-part-type="species" reg="yunnanensis">yunnanensis</tp:taxon-name-part></tp:taxon-name>
                </italic>
              </td><td rowspan="1" colspan="1">Entire body</td><td rowspan="1" colspan="1">Normal</td><td rowspan="1" colspan="1">7.2–8.3</td><td rowspan="1" colspan="1">27.0–27.8</td><td rowspan="1" colspan="1">Emarginated</td><td rowspan="1" colspan="1">Present</td><td rowspan="1" colspan="1">Present</td><td rowspan="1" colspan="1">Complete</td><td rowspan="1" colspan="1">Degenerated</td><td rowspan="1" colspan="1">iii, 7</td><td rowspan="1" colspan="1">iii, 5</td><td rowspan="1" colspan="1">i, 9–10</td><td rowspan="1" colspan="1">i, 7</td><td rowspan="1" colspan="1">15–16</td><td rowspan="1" colspan="1">No</td><td rowspan="1" colspan="1">Yes</td><td rowspan="1" colspan="1">–</td></tr><tr><td rowspan="1" colspan="1">41</td><td rowspan="1" colspan="1">
                <italic>
                  <tp:taxon-name><tp:taxon-name-part taxon-name-part-type="genus" reg="Triplophysa">T.</tp:taxon-name-part><tp:taxon-name-part taxon-name-part-type="species" reg="zhenfengensis">zhenfengensis</tp:taxon-name-part></tp:taxon-name>
                </italic>
              </td><td rowspan="1" colspan="1">Entire body</td><td rowspan="1" colspan="1">Normal</td><td rowspan="1" colspan="1">7.1–16.7</td><td rowspan="1" colspan="1">22.2–34.5</td><td rowspan="1" colspan="1">Truncated</td><td rowspan="1" colspan="1">–</td><td rowspan="1" colspan="1">Present</td><td rowspan="1" colspan="1">Complete</td><td rowspan="1" colspan="1">Degenerated</td><td rowspan="1" colspan="1">iii, 7</td><td rowspan="1" colspan="1">iii, 5</td><td rowspan="1" colspan="1">i, 9</td><td rowspan="1" colspan="1">i, 5–7</td><td rowspan="1" colspan="1">14–15</td><td rowspan="1" colspan="1">No</td><td rowspan="1" colspan="1">No</td><td rowspan="1" colspan="1">4 + 36</td></tr></tbody></table></table-wrap></tp:treatment-sec><ref-list><ref id="B43"><mixed-citation xmlns:xlink="http://www.w3.org/1999/xlink" xlink:type="simple"><person-group><name name-style="western"><surname>Wu</surname><given-names>WJ</given-names></name><name name-style="western"><surname>He</surname><given-names>AY</given-names></name><name name-style="western"><surname>Yang</surname><given-names>JX</given-names></name><name name-style="western"><surname>Du</surname><given-names>LN</given-names></name></person-group> (<year>2018b</year>) <article-title>Description of a new species of <italic><tp:taxon-name><tp:taxon-name-part taxon-name-part-type="genus">Triplophysa</tp:taxon-name-part></tp:taxon-name></italic> (<tp:taxon-name><tp:taxon-name-part taxon-name-part-type="subclass">Teleostei</tp:taxon-name-part></tp:taxon-name>: <tp:taxon-name><tp:taxon-name-part taxon-name-part-type="family">Nemacheilidae</tp:taxon-name-part></tp:taxon-name>) from Guizhou Province, China.</article-title><source>Journal of Fish Biology</source><volume>93</volume>(<issue>1</issue>): <fpage>88</fpage>–<lpage>94</lpage>. <ext-link xlink:href="10.1111/jfb.13670" ext-link-type="doi" xlink:type="simple">https://doi.org/10.1111/jfb.13670</ext-link></mixed-citation></ref><ref id="B29"><mixed-citation xmlns:xlink="http://www.w3.org/1999/xlink" xlink:type="simple"><person-group><name name-style="western"><surname>Liu</surname><given-names>F</given-names></name><name name-style="western"><surname>Zeng</surname><given-names>ZX</given-names></name><name name-style="western"><surname>Gong</surname><given-names>Z</given-names></name></person-group> (<year>2022</year>) <article-title>Two new hypogean species of <italic><tp:taxon-name><tp:taxon-name-part taxon-name-part-type="genus">Triplophysa</tp:taxon-name-part></tp:taxon-name></italic> (<tp:taxon-name><tp:taxon-name-part taxon-name-part-type="order">Cypriniformes</tp:taxon-name-part></tp:taxon-name>: <tp:taxon-name><tp:taxon-name-part taxon-name-part-type="family">Nemacheilidae</tp:taxon-name-part></tp:taxon-name>) from the River Yangtze drainage in Guizhou, China.</article-title><source>Journal of Vertebrate Biology</source><volume>71</volume>(<issue>22062</issue>): <fpage>22062</fpage>. <ext-link xlink:href="10.25225/jvb.22062" ext-link-type="doi" xlink:type="simple">https://doi.org/10.25225/jvb.22062</ext-link></mixed-citation></ref><ref id="B31"><mixed-citation xmlns:xlink="http://www.w3.org/1999/xlink" xlink:type="simple"><person-group><name name-style="western"><surname>Luo</surname><given-names>T</given-names></name><name name-style="western"><surname>Mao</surname><given-names>M-L</given-names></name><name name-style="western"><surname>Lan</surname><given-names>C-T</given-names></name><name name-style="western"><surname>Song</surname><given-names>L-X</given-names></name><name name-style="western"><surname>Zhao</surname><given-names>X-R</given-names></name><name name-style="western"><surname>Yu</surname><given-names>J</given-names></name><name name-style="western"><surname>Wang</surname><given-names>X-L</given-names></name><name name-style="western"><surname>Xiao</surname><given-names>N</given-names></name><name name-style="western"><surname>Zhou</surname><given-names>J-J</given-names></name><name name-style="western"><surname>Zhou</surname><given-names>J</given-names></name></person-group> (<year>2023</year>) <article-title>Four new hypogean species of the genus <italic><tp:taxon-name><tp:taxon-name-part taxon-name-part-type="genus">Triplophysa</tp:taxon-name-part></tp:taxon-name></italic> (<tp:taxon-name><tp:taxon-name-part taxon-name-part-type="superclass">Osteichthyes</tp:taxon-name-part></tp:taxon-name>, <tp:taxon-name><tp:taxon-name-part taxon-name-part-type="order">Cypriniformes</tp:taxon-name-part></tp:taxon-name>, <tp:taxon-name><tp:taxon-name-part taxon-name-part-type="family">Nemacheilidae</tp:taxon-name-part></tp:taxon-name>) from Guizhou Province, Southwest China, based on molecular and morphological data.</article-title><source>ZooKeys</source><volume>1185</volume>: <fpage>43</fpage>–<lpage>81</lpage>. <ext-link xlink:href="10.3897/zookeys.1185.105499" ext-link-type="doi" xlink:type="simple">https://doi.org/10.3897/zookeys.1185.105499</ext-link></mixed-citation></ref></ref-list></tp:taxon-treatment>
